# Supplementary material for: Prognostic significance of TCF21 mRNA expression in patients with lung adenocarcinoma
Source: Sci Rep. 2017 May 17;7:2027. doi: 10.1038/s41598-017-02290-2 (PMC5435710; doi:10.1038/s41598-017-02290-2)
Supplement: Supplementary file 1 — Supplementary Table S1 [file 41598_2017_2290_MOESM1_ESM.xls]

## Sheet: Sheet1
Table S1. Main characteristics of samples in dataset GSE40791 (Please see more details from the website of https://www.gcbi.com.cn/gclib/html/sample/R1NFNDA3OTE/1/20 ).
Samples	Sample type	Species	Age at surgery	Disease stage	Gender
GSM1001699	RNA	Homo sapiens	83	stage 3 lung adenocarcinoma tissue	M
GSM1001597	RNA	Homo sapiens		normal lung tissue	F
GSM1001656	RNA	Homo sapiens	66.7	stage 1 lung adenocarcinoma tissue	M
GSM1001578	RNA	Homo sapiens		normal lung tissue	F
GSM1001534	RNA	Homo sapiens		normal lung tissue	M
GSM1001696	RNA	Homo sapiens	76	stage 3 lung adenocarcinoma tissue	F
GSM1001553	RNA	Homo sapiens		normal lung tissue	M
GSM1001583	RNA	Homo sapiens		normal lung tissue	F
GSM1001624	RNA	Homo sapiens		stage 1 lung adenocarcinoma tissue	M
GSM1001702	RNA	Homo sapiens	76.4	stage 3 lung adenocarcinoma tissue	M
GSM1001643	RNA	Homo sapiens	55	stage 1 lung adenocarcinoma tissue	F
GSM1001616	RNA	Homo sapiens	77	stage 1 lung adenocarcinoma tissue	F
GSM1001633	RNA	Homo sapiens	77	stage 1 lung adenocarcinoma tissue	F
GSM1001555	RNA	Homo sapiens		normal lung tissue	M
GSM1001594	RNA	Homo sapiens		normal lung tissue	M
GSM1001680	RNA	Homo sapiens	65.9	stage 2 lung adenocarcinoma tissue	M
GSM1001613	RNA	Homo sapiens	71	stage 1 lung adenocarcinoma tissue	M
GSM1001647	RNA	Homo sapiens	60	stage 1 lung adenocarcinoma tissue	F
GSM1001537	RNA	Homo sapiens		normal lung tissue	M
GSM1001683	RNA	Homo sapiens	51.5	stage 2 lung adenocarcinoma tissue	M
GSM1001544	RNA	Homo sapiens		normal lung tissue	M
GSM1001689	RNA	Homo sapiens		stage 2 lung adenocarcinoma tissue	M
GSM1001620	RNA	Homo sapiens	93	stage 1 lung adenocarcinoma tissue	M
GSM1001669	RNA	Homo sapiens	75.5	stage 1 lung adenocarcinoma tissue	M
GSM1001603	RNA	Homo sapiens		normal lung tissue	M
GSM1001527	RNA	Homo sapiens		normal lung tissue	F
GSM1001518	RNA	Homo sapiens	79	normal lung tissue	F
GSM1001539	RNA	Homo sapiens		normal lung tissue	F
GSM1001610	RNA	Homo sapiens	83	stage 1 lung adenocarcinoma tissue	M
GSM1001551	RNA	Homo sapiens		normal lung tissue	F
GSM1001524	RNA	Homo sapiens		normal lung tissue	F
GSM1001559	RNA	Homo sapiens		normal lung tissue	M
GSM1001663	RNA	Homo sapiens	72.4	stage 1 lung adenocarcinoma tissue	M
GSM1001531	RNA	Homo sapiens		normal lung tissue	M
GSM1001685	RNA	Homo sapiens	59.9	stage 2 lung adenocarcinoma tissue	M
GSM1001510	RNA	Homo sapiens	58	normal lung tissue	M
GSM1001589	RNA	Homo sapiens		normal lung tissue	F
GSM1001629	RNA	Homo sapiens	74	stage 1 lung adenocarcinoma tissue	M
GSM1001545	RNA	Homo sapiens		normal lung tissue	F
GSM1001674	RNA	Homo sapiens	80.4	stage 1 lung adenocarcinoma tissue	M
GSM1001703	RNA	Homo sapiens	68.9	stage 3 lung adenocarcinoma tissue	M
GSM1001515	RNA	Homo sapiens	53	normal lung tissue	M
GSM1001514	RNA	Homo sapiens	78	normal lung tissue	M
GSM1001657	RNA	Homo sapiens	89.6	stage 1 lung adenocarcinoma tissue	M
GSM1001581	RNA	Homo sapiens		normal lung tissue	M
GSM1001622	RNA	Homo sapiens	77	stage 1 lung adenocarcinoma tissue	F
GSM1001549	RNA	Homo sapiens		normal lung tissue	F
GSM1001675	RNA	Homo sapiens		stage 1 lung adenocarcinoma tissue	F
GSM1001550	RNA	Homo sapiens		normal lung tissue	F
GSM1001528	RNA	Homo sapiens		normal lung tissue	M
GSM1001522	RNA	Homo sapiens		normal lung tissue	M
GSM1001513	RNA	Homo sapiens	31	normal lung tissue	M
GSM1001606	RNA	Homo sapiens		normal lung tissue	M
GSM1001511	RNA	Homo sapiens	50	normal lung tissue	F
GSM1001596	RNA	Homo sapiens		normal lung tissue	F
GSM1001577	RNA	Homo sapiens		normal lung tissue	F
GSM1001648	RNA	Homo sapiens	69	stage 1 lung adenocarcinoma tissue	F
GSM1001564	RNA	Homo sapiens		normal lung tissue	M
GSM1001535	RNA	Homo sapiens		normal lung tissue	M
GSM1001575	RNA	Homo sapiens		normal lung tissue	M
GSM1001658	RNA	Homo sapiens	70.9	stage 1 lung adenocarcinoma tissue	M
GSM1001630	RNA	Homo sapiens	46	stage 1 lung adenocarcinoma tissue	F
GSM1001572	RNA	Homo sapiens		normal lung tissue	M
GSM1001588	RNA	Homo sapiens		normal lung tissue	M
GSM1001607	RNA	Homo sapiens		normal lung tissue	M
GSM1001649	RNA	Homo sapiens	71	stage 1 lung adenocarcinoma tissue	F
GSM1001698	RNA	Homo sapiens	68	stage 3 lung adenocarcinoma tissue	M
GSM1001691	RNA	Homo sapiens	58	stage 3 lung adenocarcinoma tissue	F
GSM1001532	RNA	Homo sapiens		normal lung tissue	F
GSM1001558	RNA	Homo sapiens		normal lung tissue	F
GSM1001608	RNA	Homo sapiens		normal lung tissue	F
GSM1001517	RNA	Homo sapiens	57	normal lung tissue	F
GSM1001582	RNA	Homo sapiens		normal lung tissue	M
GSM1001653	RNA	Homo sapiens	81	stage 1 lung adenocarcinoma tissue	M
GSM1001598	RNA	Homo sapiens		normal lung tissue	F
GSM1001631	RNA	Homo sapiens	76	stage 1 lung adenocarcinoma tissue	F
GSM1001618	RNA	Homo sapiens	60	stage 1 lung adenocarcinoma tissue	M
GSM1001612	RNA	Homo sapiens	71	stage 1 lung adenocarcinoma tissue	F
GSM1001585	RNA	Homo sapiens		normal lung tissue	M
GSM1001666	RNA	Homo sapiens	59.7	stage 1 lung adenocarcinoma tissue	M
GSM1001673	RNA	Homo sapiens	73.5	stage 1 lung adenocarcinoma tissue	M
GSM1001599	RNA	Homo sapiens		normal lung tissue	F
GSM1001520	RNA	Homo sapiens		normal lung tissue	M
GSM1001586	RNA	Homo sapiens		normal lung tissue	F
GSM1001568	RNA	Homo sapiens		normal lung tissue	F
GSM1001571	RNA	Homo sapiens		normal lung tissue	F
GSM1001604	RNA	Homo sapiens		normal lung tissue	M
GSM1001639	RNA	Homo sapiens	76	stage 1 lung adenocarcinoma tissue	M
GSM1001684	RNA	Homo sapiens	78.5	stage 2 lung adenocarcinoma tissue	M
GSM1001635	RNA	Homo sapiens	73	stage 1 lung adenocarcinoma tissue	M
GSM1001521	RNA	Homo sapiens		normal lung tissue	F
GSM1001609	RNA	Homo sapiens		normal lung tissue	M
GSM1001605	RNA	Homo sapiens		normal lung tissue	F
GSM1001690	RNA	Homo sapiens		stage 2 lung adenocarcinoma tissue	F
GSM1001637	RNA	Homo sapiens	69	stage 1 lung adenocarcinoma tissue	F
GSM1001519	RNA	Homo sapiens	66	normal lung tissue	M
GSM1001621	RNA	Homo sapiens	72	stage 1 lung adenocarcinoma tissue	M
GSM1001523	RNA	Homo sapiens		normal lung tissue	F
GSM1001661	RNA	Homo sapiens	56.6	stage 1 lung adenocarcinoma tissue	M
GSM1001591	RNA	Homo sapiens		normal lung tissue	M
GSM1001693	RNA	Homo sapiens	72	stage 3 lung adenocarcinoma tissue	F
GSM1001632	RNA	Homo sapiens	69	stage 1 lung adenocarcinoma tissue	M
GSM1001660	RNA	Homo sapiens	59.2	stage 1 lung adenocarcinoma tissue	F
GSM1001526	RNA	Homo sapiens		normal lung tissue	F
GSM1001638	RNA	Homo sapiens	65	stage 1 lung adenocarcinoma tissue	F
GSM1001587	RNA	Homo sapiens		normal lung tissue	M
GSM1001654	RNA	Homo sapiens	76	stage 1 lung adenocarcinoma tissue	M
GSM1001652	RNA	Homo sapiens	77	stage 1 lung adenocarcinoma tissue	F
GSM1001530	RNA	Homo sapiens		normal lung tissue	F
GSM1001529	RNA	Homo sapiens		normal lung tissue	M
GSM1001692	RNA	Homo sapiens	75	stage 3 lung adenocarcinoma tissue	F
GSM1001536	RNA	Homo sapiens		normal lung tissue	F
GSM1001525	RNA	Homo sapiens		normal lung tissue	M
GSM1001688	RNA	Homo sapiens	53.8	stage 2 lung adenocarcinoma tissue	M
GSM1001557	RNA	Homo sapiens		normal lung tissue	M
GSM1001552	RNA	Homo sapiens		normal lung tissue	M
GSM1001686	RNA	Homo sapiens	69.1	stage 2 lung adenocarcinoma tissue	F
GSM1001659	RNA	Homo sapiens	66.4	stage 1 lung adenocarcinoma tissue	M
GSM1001602	RNA	Homo sapiens		normal lung tissue	M
GSM1001623	RNA	Homo sapiens	74	stage 1 lung adenocarcinoma tissue	M
GSM1001665	RNA	Homo sapiens	72.1	stage 1 lung adenocarcinoma tissue	M
GSM1001540	RNA	Homo sapiens		normal lung tissue	M
GSM1001561	RNA	Homo sapiens		normal lung tissue	M
GSM1001619	RNA	Homo sapiens	68	stage 1 lung adenocarcinoma tissue	M
GSM1001562	RNA	Homo sapiens		normal lung tissue	F
GSM1001646	RNA	Homo sapiens	74	stage 1 lung adenocarcinoma tissue	M
GSM1001546	RNA	Homo sapiens		normal lung tissue	M
GSM1001542	RNA	Homo sapiens		normal lung tissue	F
GSM1001642	RNA	Homo sapiens	63	stage 1 lung adenocarcinoma tissue	F
GSM1001533	RNA	Homo sapiens		normal lung tissue	F
GSM1001644	RNA	Homo sapiens	71	stage 1 lung adenocarcinoma tissue	M
GSM1001697	RNA	Homo sapiens	72	stage 3 lung adenocarcinoma tissue	F
GSM1001682	RNA	Homo sapiens	75.9	stage 2 lung adenocarcinoma tissue	F
GSM1001547	RNA	Homo sapiens		normal lung tissue	M
GSM1001590	RNA	Homo sapiens		normal lung tissue	M
GSM1001579	RNA	Homo sapiens		normal lung tissue	M
GSM1001671	RNA	Homo sapiens	78.9	stage 1 lung adenocarcinoma tissue	F
GSM1001614	RNA	Homo sapiens	53	stage 1 lung adenocarcinoma tissue	M
GSM1001556	RNA	Homo sapiens		normal lung tissue	F
GSM1001628	RNA	Homo sapiens		stage 1 lung adenocarcinoma tissue	M
GSM1001694	RNA	Homo sapiens	41	stage 3 lung adenocarcinoma tissue	F
GSM1001627	RNA	Homo sapiens		stage 1 lung adenocarcinoma tissue	M
GSM1001667	RNA	Homo sapiens	70.9	stage 1 lung adenocarcinoma tissue	M
GSM1001541	RNA	Homo sapiens		normal lung tissue	M
GSM1001655	RNA	Homo sapiens	71	stage 1 lung adenocarcinoma tissue	F
GSM1001640	RNA	Homo sapiens	71	stage 1 lung adenocarcinoma tissue	M
GSM1001600	RNA	Homo sapiens		normal lung tissue	M
GSM1001645	RNA	Homo sapiens	71	stage 1 lung adenocarcinoma tissue	F
GSM1001592	RNA	Homo sapiens		normal lung tissue	M
GSM1001569	RNA	Homo sapiens		normal lung tissue	M
GSM1001611	RNA	Homo sapiens	55	stage 1 lung adenocarcinoma tissue	F
GSM1001679	RNA	Homo sapiens	70	stage 2 lung adenocarcinoma tissue	M
GSM1001548	RNA	Homo sapiens		normal lung tissue	M
GSM1001677	RNA	Homo sapiens		stage 1 lung adenocarcinoma tissue	M
GSM1001512	RNA	Homo sapiens	53	normal lung tissue	F
GSM1001672	RNA	Homo sapiens	70.5	stage 1 lung adenocarcinoma tissue	M
GSM1001570	RNA	Homo sapiens		normal lung tissue	M
GSM1001615	RNA	Homo sapiens	74	stage 1 lung adenocarcinoma tissue	F
GSM1001695	RNA	Homo sapiens	69	stage 3 lung adenocarcinoma tissue	M
GSM1001567	RNA	Homo sapiens		normal lung tissue	M
GSM1001560	RNA	Homo sapiens		normal lung tissue	F
GSM1001678	RNA	Homo sapiens		stage 1 lung adenocarcinoma tissue	M
GSM1001516	RNA	Homo sapiens	69	normal lung tissue	F
GSM1001593	RNA	Homo sapiens		normal lung tissue	F
GSM1001554	RNA	Homo sapiens		normal lung tissue	M
GSM1001626	RNA	Homo sapiens	79	stage 1 lung adenocarcinoma tissue	M
GSM1001681	RNA	Homo sapiens	57.8	stage 2 lung adenocarcinoma tissue	F
GSM1001700	RNA	Homo sapiens	68	stage 3 lung adenocarcinoma tissue	F
GSM1001543	RNA	Homo sapiens		normal lung tissue	F
GSM1001701	RNA	Homo sapiens	65	stage 3 lung adenocarcinoma tissue	F
GSM1001565	RNA	Homo sapiens		normal lung tissue	M
GSM1001538	RNA	Homo sapiens		normal lung tissue	M
GSM1001617	RNA	Homo sapiens	63	stage 1 lung adenocarcinoma tissue	F
GSM1001662	RNA	Homo sapiens	62.4	stage 1 lung adenocarcinoma tissue	F
GSM1001664	RNA	Homo sapiens	69.6	stage 1 lung adenocarcinoma tissue	F
GSM1001650	RNA	Homo sapiens	61	stage 1 lung adenocarcinoma tissue	M
GSM1001584	RNA	Homo sapiens		normal lung tissue	F
GSM1001687	RNA	Homo sapiens	83.7	stage 2 lung adenocarcinoma tissue	M
GSM1001634	RNA	Homo sapiens	65	stage 1 lung adenocarcinoma tissue	F
GSM1001651	RNA	Homo sapiens	57	stage 1 lung adenocarcinoma tissue	F
GSM1001580	RNA	Homo sapiens		normal lung tissue	M
GSM1001625	RNA	Homo sapiens	72	stage 1 lung adenocarcinoma tissue	M
GSM1001670	RNA	Homo sapiens	76.7	stage 1 lung adenocarcinoma tissue	F
GSM1001601	RNA	Homo sapiens		normal lung tissue	M
GSM1001573	RNA	Homo sapiens		normal lung tissue	M
GSM1001595	RNA	Homo sapiens		normal lung tissue	F
GSM1001574	RNA	Homo sapiens		normal lung tissue	M
GSM1001668	RNA	Homo sapiens	68.6	stage 1 lung adenocarcinoma tissue	F
GSM1001576	RNA	Homo sapiens		normal lung tissue	F
GSM1001641	RNA	Homo sapiens	41	stage 1 lung adenocarcinoma tissue	F
GSM1001563	RNA	Homo sapiens		normal lung tissue	M
GSM1001566	RNA	Homo sapiens		normal lung tissue	M
GSM1001676	RNA	Homo sapiens		stage 1 lung adenocarcinoma tissue	M
GSM1001636	RNA	Homo sapiens	67	stage 1 lung adenocarcinoma tissue	M
