# Supplementary material for: Prognostic significance of TCF21 mRNA expression in patients with lung adenocarcinoma
Source: Sci Rep. 2017 May 17;7:2027. doi: 10.1038/s41598-017-02290-2 (PMC5435710; doi:10.1038/s41598-017-02290-2)
Supplement: Supplementary file 2 — Supplementary Table S2 [file 41598_2017_2290_MOESM2_ESM.xls]

## Sheet: Sheet1
Table S2. Main characteristics of samples in dataset GSE10072 (Please see more details from the website of https://www.gcbi.com.cn/gclib/html/sample/R1NFMTAwNzI/1/20 ).
Samples	Sample title	Sample type	Species	Age at diagnosis	Gender
GSM254714	Lung Tumor_GT01243	RNA	Homo sapiens	73	Male
GSM254724	Lung Tumor_GT01411	RNA	Homo sapiens	63	Male
GSM254704	Lung Tumor_GT01194	RNA	Homo sapiens	67	Male
GSM254715	Normal Lung_GT01243	RNA	Homo sapiens	73	Male
GSM254680	Lung Tumor_GT01119	RNA	Homo sapiens	74	Female
GSM254721	Lung Tumor_GT01276	RNA	Homo sapiens	73	Male
GSM254629	Lung Tumor_GT00022	RNA	Homo sapiens	74	Female
GSM254635	Normal Lung_GT01001	RNA	Homo sapiens	70	Female
GSM254650	Lung Tumor_GT01038	RNA	Homo sapiens	46	Female
GSM254644	Normal Lung_GT01025	RNA	Homo sapiens	65	Male
GSM254658	Normal Lung_GT01061	RNA	Homo sapiens	68	Female
GSM254696	Lung Tumor_GT01135	RNA	Homo sapiens	60	Male
GSM254703	Normal Lung_GT01194	RNA	Homo sapiens	67	Male
GSM254701	Lung Tumor_GT01182	RNA	Homo sapiens	78	Female
GSM254712	Normal Lung_GT01239	RNA	Homo sapiens	65	Male
GSM254685	Normal Lung_GT01121	RNA	Homo sapiens	52	Male
GSM254651	Normal Lung_GT01038	RNA	Homo sapiens	46	Female
GSM254681	Normal Lung_GT01119	RNA	Homo sapiens	74	Female
GSM254645	Lung Tumor_GT01025	RNA	Homo sapiens	65	Male
GSM254637	Lung Tumor_GT01003	RNA	Homo sapiens	45	Female
GSM254665	Normal Lung_GT01095	RNA	Homo sapiens	61	Female
GSM254707	Lung Tumor_GT01232	RNA	Homo sapiens	81	Male
GSM254687	Lung Tumor_GT01126	RNA	Homo sapiens	60	Female
GSM254632	Normal Lung_GT00059	RNA	Homo sapiens	67	Male
GSM254717	Normal Lung_GT01246	RNA	Homo sapiens	76	Male
GSM254630	Lung Tumor_GT00042	RNA	Homo sapiens	75	Male
GSM254663	Lung Tumor_GT01087	RNA	Homo sapiens	58	Male
GSM254633	Lung Tumor_GT00146	RNA	Homo sapiens	71	Male
GSM254713	Normal Lung_GT01240	RNA	Homo sapiens	75	Male
GSM254659	Lung Tumor_GT01061	RNA	Homo sapiens	68	Female
GSM254720	Lung Tumor_GT01274	RNA	Homo sapiens	75	Male
GSM254652	Lung Tumor_GT01040	RNA	Homo sapiens	71	Female
GSM254647	Lung Tumor_GT01034	RNA	Homo sapiens	73	Male
GSM254626	Normal Lung_GT00006	RNA	Homo sapiens	69	Male
GSM254674	Lung Tumor_GT01105	RNA	Homo sapiens	61	Male
GSM254731	Normal Lung_GT01479	RNA	Homo sapiens	63	Male
GSM254641	Lung Tumor_GT01017	RNA	Homo sapiens	65	Male
GSM254709	Lung Tumor_GT01233	RNA	Homo sapiens	57	Male
GSM254716	Lung Tumor_GT01246	RNA	Homo sapiens	76	Male
GSM254666	Lung Tumor_GT01097	RNA	Homo sapiens	59	Male
GSM254653	Normal Lung_GT01047	RNA	Homo sapiens	59	Female
GSM254723	Normal Lung_GT01283	RNA	Homo sapiens	77	Male
GSM254662	Normal Lung_GT01085	RNA	Homo sapiens	65	Male
GSM254660	Normal Lung_GT01064	RNA	Homo sapiens	71	Female
GSM254636	Lung Tumor_GT01001	RNA	Homo sapiens	70	Female
GSM254718	Lung Tumor_GT01247	RNA	Homo sapiens	62	Female
GSM254700	Lung Tumor_GT01175	RNA	Homo sapiens	62	Female
GSM254705	Lung Tumor_GT01222	RNA	Homo sapiens	63	Male
GSM254667	Normal Lung_GT01097	RNA	Homo sapiens	59	Male
GSM254639	Lung Tumor_GT01011	RNA	Homo sapiens	67	Female
GSM254699	Normal Lung_GT01156	RNA	Homo sapiens	73	Male
GSM254728	Lung Tumor_GT01425	RNA	Homo sapiens	72	Female
GSM254655	Normal Lung_GT01051	RNA	Homo sapiens	66	Male
GSM254711	Normal Lung_GT01237	RNA	Homo sapiens	60	Male
GSM254677	Normal Lung_GT01113	RNA	Homo sapiens	63	Male
GSM254730	Normal Lung_GT01445	RNA	Homo sapiens	70	Male
GSM254668	Lung Tumor_GT01099	RNA	Homo sapiens	71	Male
GSM254643	Normal Lung_GT01024	RNA	Homo sapiens	61	Male
GSM254638	Normal Lung_GT01003	RNA	Homo sapiens	45	Female
GSM254729	Lung Tumor_GT01445	RNA	Homo sapiens	70	Male
GSM254646	Normal Lung_GT01033	RNA	Homo sapiens	73	Male
GSM254684	Lung Tumor_GT01121	RNA	Homo sapiens	52	Male
GSM254708	Normal Lung_GT01232	RNA	Homo sapiens	81	Male
GSM254682	Lung Tumor_GT01120	RNA	Homo sapiens	51	Male
GSM254678	Lung Tumor_GT01117	RNA	Homo sapiens	63	Male
GSM254648	Lung Tumor_GT01036	RNA	Homo sapiens	67	Female
GSM254695	Normal Lung_GT01131	RNA	Homo sapiens	64	Female
GSM254719	Normal Lung_GT01247	RNA	Homo sapiens	62	Female
GSM254706	Normal Lung_GT01222	RNA	Homo sapiens	63	Male
GSM254693	Normal Lung_GT01130	RNA	Homo sapiens	71	Female
GSM254698	Lung Tumor_GT01151	RNA	Homo sapiens	80	Female
GSM254671	Normal Lung_GT01100	RNA	Homo sapiens	69	Male
GSM254669	Normal Lung_GT01099	RNA	Homo sapiens	71	Male
GSM254661	Lung Tumor_GT01077	RNA	Homo sapiens	59	Female
GSM254634	Normal Lung_GT00146	RNA	Homo sapiens	71	Male
GSM254690	Lung Tumor_GT01128	RNA	Homo sapiens	66	Male
GSM254727	Normal Lung_GT01421	RNA	Homo sapiens	68	Male
GSM254689	Normal Lung_GT01128	RNA	Homo sapiens	66	Male
GSM254692	Lung Tumor_GT01129	RNA	Homo sapiens	55	Female
GSM254688	Lung Tumor_GT01127	RNA	Homo sapiens	73	Male
GSM254710	Normal Lung_GT01233	RNA	Homo sapiens	57	Male
GSM254657	Lung Tumor_GT01054	RNA	Homo sapiens	71	Male
GSM254726	Lung Tumor_GT01421	RNA	Homo sapiens	68	Male
GSM254664	Lung Tumor_GT01089	RNA	Homo sapiens	62	Male
GSM254686	Lung Tumor_GT01124	RNA	Homo sapiens	68	Female
GSM254673	Normal Lung_GT01105	RNA	Homo sapiens	61	Male
GSM254631	Lung Tumor_GT00059	RNA	Homo sapiens	67	Male
GSM254679	Normal Lung_GT01117	RNA	Homo sapiens	63	Male
GSM254670	Lung Tumor_GT01100	RNA	Homo sapiens	69	Male
GSM254694	Lung Tumor_GT01130	RNA	Homo sapiens	71	Female
GSM254640	Normal Lung_GT01011	RNA	Homo sapiens	67	Female
GSM254691	Normal Lung_GT01129	RNA	Homo sapiens	55	Female
GSM254656	Lung Tumor_GT01052	RNA	Homo sapiens	56	Female
GSM254725	Normal Lung_GT01417	RNA	Homo sapiens	69	Male
GSM254672	Lung Tumor_GT01103	RNA	Homo sapiens	64	Female
GSM254697	Lung Tumor_GT01148	RNA	Homo sapiens	69	Male
GSM254649	Normal Lung_GT01036	RNA	Homo sapiens	67	Female
GSM254702	Normal Lung_GT01182	RNA	Homo sapiens	78	Female
GSM254683	Normal Lung_GT01120	RNA	Homo sapiens	51	Male
GSM254676	Normal Lung_GT01107	RNA	Homo sapiens	59	Male
GSM254654	Lung Tumor_GT01049	RNA	Homo sapiens	79	Female
GSM254722	Lung Tumor_GT01279	RNA	Homo sapiens	74	Male
GSM254675	Lung Tumor_GT01107	RNA	Homo sapiens	59	Male
GSM254642	Lung Tumor_GT01019	RNA	Homo sapiens	66	Female
GSM254625	Lung Tumor_GT00006	RNA	Homo sapiens	69	Male
GSM254628	Normal Lung_GT00007	RNA	Homo sapiens	68	Male
GSM254627	Lung Tumor_GT00007	RNA	Homo sapiens	68	Male
