# Supplementary material for: Prognostic significance of TCF21 mRNA expression in patients with lung adenocarcinoma
Source: Sci Rep. 2017 May 17;7:2027. doi: 10.1038/s41598-017-02290-2 (PMC5435710; doi:10.1038/s41598-017-02290-2)
Supplement: Supplementary file 3 — Supplementary Table S3 [file 41598_2017_2290_MOESM3_ESM.xls]

## Sheet: Sheet1
Table S3. Potential DEGs between lung adenocarcinoma and normal lung tissues for GSE40791 in male
Probe Set ID	Gene Symbol	Accession Number	Gene Description	Mean Signal of Group Lung Adenocarcinoma from Male	Mean Signal of Group Normal Lung Tissue from Male	t statistic	Fold Change	p-value	q-value	Gene Feature	Biotype	Rank
232578_at	CLDN18	NM_001002026	claudin 18	6.36032	11.6358	-16.7686	-38.7316	0	0	down	coding	1
206239_s_at	SPINK1	NM_003122	serine peptidase inhibitor, Kazal type 1	10.645	5.65334	11.535	31.8158	0	0	up	coding	2
209470_s_at	GPM6A	NM_001261447	glycoprotein M6A	4.51455	9.35535	-23.9683	-28.6568	0	0	down	coding	3
210081_at	AGER	NM_001136	advanced glycosylation end product-specific receptor	7.2151	12.043	-21.9715	-28.4023	0	0	down	coding	4
242009_at	SLC6A4	NM_001045	solute carrier family 6 (neurotransmitter transporter, serotonin), member 4	4.98749	9.66745	-16.5382	-25.6336	0	0	down	coding	5
204580_at	MMP12	NM_002426	matrix metallopeptidase 12 (macrophage elastase)	9.87497	5.23142	13.3847	24.9946	0	0	up	coding	6
209875_s_at	SPP1	NM_000582	secreted phosphoprotein 1	12.0949	7.592	15.0082	22.6734	0	0	up	coding	7
221133_s_at	CLDN18	NM_001002026	claudin 18	6.68651	11.0969	-20.9208	-21.2654	0	0	down	coding	8
209469_at	GPM6A	NM_001261447	glycoprotein M6A	4.81361	9.12858	-24.0573	-19.9038	0	0	down	coding	9
221132_at	CLDN18	NM_001002026	claudin 18	6.25977	10.566	-20.3552	-19.7832	0	0	down	coding	10
213456_at	SOSTDC1	NM_015464	sclerostin domain containing 1	5.16403	9.37737	-16.3259	-18.5499	0	0	down	coding	11
214135_at	CLDN18	NM_001002026	claudin 18	8.09022	12.1927	-16.1169	-17.1782	0	0	down	coding	12
230560_at	STXBP6	NM_014178	syntaxin binding protein 6 (amisyn)	5.29961	9.34708	-18.9502	-16.5352	0	0	down	coding	13
219230_at	TMEM100	NM_001099640	transmembrane protein 100	7.19584	11.1596	-14.0938	-15.6029	0	0	down	coding	14
206209_s_at	CA4	NM_000717	carbonic anhydrase IV	5.51159	9.46317	-21.3776	-15.4719	0	0	down	coding	15
230469_at	RTKN2	NM_145307	rhotekin 2	4.0885	8.01331	-21.5448	-15.1874	0	0	down	coding	16
37892_at	COL11A1	NM_001190709	collagen, type XI, alpha 1	7.62802	3.71117	11.212	15.1039	0	0	up	coding	17
211735_x_at	SFTPC	NM_001172357	surfactant protein C	10.7212	14.6291	-10.5196	-15.0099	0	0	down	coding	18
205866_at	FCN3	NM_003665	ficolin (collagen/fibrinogen domain containing) 3 (Hakata antigen)	7.31252	11.2117	-14.6414	-14.9204	0	0	down	coding	19
230030_at	HS6ST2	NM_001077188	heparan sulfate 6-O-sulfotransferase 2	8.3476	4.45881	16.4805	14.8129	0	0	up	coding	20
215454_x_at	SFTPC	NM_001172357	surfactant protein C	8.15046	12.034	-16.5708	-14.7593	0	0	down	coding	21
203980_at	FABP4	NM_001442	fatty acid binding protein 4, adipocyte	7.9015	11.7846	-17.6249	-14.755	0	0	down	coding	22
205982_x_at	SFTPC	NM_001172357	surfactant protein C	10.7535	14.6299	-10.8494	-14.6864	0	0	down	coding	23
214387_x_at	SFTPC	NM_001172357	surfactant protein C	10.772	14.6327	-10.3356	-14.527	0	0	down	coding	24
210299_s_at	FHL1	NM_001159699	four and a half LIM domains 1	7.59281	11.4471	-19.2459	-14.463	0	0	down	coding	25
217046_s_at	AGER	NM_001136	advanced glycosylation end product-specific receptor	6.44747	10.2731	-26.6467	-14.1788	0	0	down	coding	26
204475_at	MMP1	NM_001145938	matrix metallopeptidase 1 (interstitial collagenase)	8.82288	5.00861	9.12698	14.0673	0	0	up	coding	27
1552767_a_at	HS6ST2	NM_001077188	heparan sulfate 6-O-sulfotransferase 2	8.94252	5.12934	16.4747	14.0567	0	0	up	coding	28
209074_s_at	FAM107A	NM_001076778	family with sequence similarity 107, member A	6.3842	10.13	-20.7458	-13.4155	0	0	down	coding	29
218469_at	GREM1	NM_001191322	gremlin 1, DAN family BMP antagonist	8.52316	4.78926	11.3381	13.305	0	0	up	coding	30
206742_at	FIGF	NM_004469	c-fos induced growth factor (vascular endothelial growth factor D)	6.41614	10.1443	-16.7757	-13.2526	0	0	down	coding	31
209612_s_at	ADH1B	NM_000668	alcohol dehydrogenase 1B (class I), beta polypeptide	8.88898	12.5773	-12.5909	-12.8909	0	0	down	coding	32
207526_s_at	IL1RL1	NM_003856	interleukin 1 receptor-like 1	4.9573	8.57011	-14.7946	-12.2339	0	0	down	coding	33
204931_at	TCF21	NM_003206	transcription factor 21	6.62017	10.2199	-20.6684	-12.1236	0	0	down	coding	34
209613_s_at	ADH1B	NM_000668	alcohol dehydrogenase 1B (class I), beta polypeptide	8.82005	12.3974	-12.2388	-11.9366	0	0	down	coding	35
218468_s_at	GREM1	NM_001191322	gremlin 1, DAN family BMP antagonist	7.54488	3.98769	11.1851	11.7712	0	0	up	coding	36
207519_at	SLC6A4	NM_001045	solute carrier family 6 (neurotransmitter transporter, serotonin), member 4	5.70544	9.25735	-15.6387	-11.7282	0	0	down	coding	37
201884_at	CEACAM5	NM_004363	carcinoembryonic antigen-related cell adhesion molecule 5	10.599	7.07146	9.26913	11.5316	0	0	up	coding	38
205242_at	CXCL13	NM_006419	chemokine (C-X-C motif) ligand 13	9.43399	5.91179	8.43676	11.4891	0	0	up	coding	39
220393_at	LGSN	NM_001143940	lengsin, lens protein with glutamine synthetase domain	6.97659	3.47182	10.7054	11.3512	0	0	up	coding	40
204273_at	EDNRB	NM_000115	endothelin receptor type B	7.10302	10.597	-18.3962	-11.2665	0	0	down	coding	41
239650_at	NCKAP5	NM_207363	NCK-associated protein 5	4.03377	7.51817	-19.6661	-11.192	0	0	down	coding	42
205200_at	CLEC3B	NM_003278	C-type lectin domain family 3, member B	8.34756	11.8128	-18.2592	-11.0442	0	0	down	coding	43
206651_s_at	CPB2	NM_001872	carboxypeptidase B2 (plasma)	6.47927	9.9223	-11.5217	-10.8756	0	0	down	coding	44
228766_at	CD36	NM_000072	CD36 molecule (thrombospondin receptor)	6.61554	10.0553	-18.4086	-10.851	0	0	down	coding	45
228885_at	MAMDC2	NM_153267	MAM domain containing 2	6.7698	10.2021	-15.3163	-10.7949	0	0	down	coding	46
223278_at	GJB2	NM_004004	gap junction protein, beta 2, 26kDa	7.98067	4.54875	13.0766	10.7922	0	0	up	coding	47
217428_s_at	COL10A1	NM_000493	collagen, type X, alpha 1	8.55258	5.13423	12.4766	10.6911	0	0	up	coding	48
230135_at	HHIP	NM_022475	hedgehog interacting protein	5.6749	9.06687	-17.0729	-10.4975	0	0	down	coding	49
211699_x_at	HBA1	NM_000517	hemoglobin, alpha 1	8.98175	12.3535	-15.3398	-10.3517	0	0	down	coding	50
201539_s_at	FHL1	NM_001159699	four and a half LIM domains 1	6.73542	10.098	-20.9242	-10.2856	0	0	down	coding	51
206701_x_at	EDNRB	NM_000115	endothelin receptor type B	6.18302	9.51938	-20.5696	-10.1005	0	0	down	coding	52
209458_x_at	HBA1	NM_000517	hemoglobin, alpha 1	9.36828	12.7034	-15.5557	-10.0918	0	0	down	coding	53
214505_s_at	FHL1	NM_001159699	four and a half LIM domains 1	7.4588	10.7922	-20.1073	-10.0802	0	0	down	coding	54
211745_x_at	HBA1	NM_000517	hemoglobin, alpha 1	9.76194	13.0596	-15.3535	-9.83345	0	0	down	coding	55
210298_x_at	FHL1	NM_001159699	four and a half LIM domains 1	6.97579	10.2655	-19.0785	-9.77914	0	0	down	coding	56
241672_at	SERTM1	NM_203451	serine-rich and transmembrane domain containing 1	3.51769	6.80253	-20.7222	-9.7462	0	0	down	coding	57
213317_at	CLIC5	NM_001114086	chloride intracellular channel 5	8.19186	11.4366	-15.6548	-9.47898	0	0	down	coding	58
217414_x_at	HBA1	NM_000517	hemoglobin, alpha 1	9.098	12.3309	-15.3434	-9.40149	0	0	down	coding	59
220170_at	FHL5	NM_001170807	four and a half LIM domains 5	5.41577	8.64331	-18.3375	-9.36666	0	0	down	coding	60
203065_s_at	CAV1	NM_001172895	caveolin 1, caveolae protein, 22kDa	9.6917	12.9168	-20.6913	-9.35097	0	0	down	coding	61
209116_x_at	HBB	NM_000518	hemoglobin, beta	9.25997	12.4845	-14.213	-9.34707	0	0	down	coding	62
204018_x_at	HBA1	NM_000517	hemoglobin, alpha 1	9.50309	12.6984	-15.4946	-9.15987	0	0	down	coding	63
206159_at	GDF10	NM_004962	growth differentiation factor 10	4.75329	7.94494	-18.4801	-9.13651	0	0	down	coding	64
220037_s_at	LYVE1	NM_006691	lymphatic vessel endothelial hyaluronan receptor 1	5.01103	8.19645	-18.3743	-9.09719	0	0	down	coding	65
214414_x_at	HBA1	NM_000517	hemoglobin, alpha 1	10.1934	13.371	-14.7499	-9.04747	0	0	down	coding	66
229309_at	ADRB1	NM_000684	adrenoceptor beta 1	6.44572	9.61819	-11.1059	-9.01592	0	0	down	coding	67
219866_at	CLIC5	NM_001114086	chloride intracellular channel 5	7.92232	11.0893	-18.2133	-8.98138	0	0	down	coding	68
241811_x_at	SLC6A4	NM_001045	solute carrier family 6 (neurotransmitter transporter, serotonin), member 4	3.47653	6.63858	-15.745	-8.95107	0	0	down	coding	69
201291_s_at	TOP2A	NM_001067	topoisomerase (DNA) II alpha 170kDa	8.38393	5.22804	14.2982	8.91292	0	0	up	coding	70
204351_at	S100P	NM_005980	S100 calcium binding protein P	10.8255	7.70603	8.81147	8.69064	0	0	up	coding	71
227874_at	EMCN	NM_001159694	endomucin	6.98645	10.0876	-15.7491	-8.58129	0	0	down	coding	72
238018_at	FAM150B	NM_001002919	family with sequence similarity 150, member B	5.1089	8.20856	-16.291	-8.5722	0	0	down	coding	73
204271_s_at	EDNRB	NM_000115	endothelin receptor type B	7.70442	10.7977	-19.5555	-8.53412	0	0	down	coding	74
218711_s_at	SDPR	NM_004657	serum deprivation response	7.11819	10.1897	-17.8415	-8.40624	0	0	down	coding	75
206504_at	CYP24A1	NM_000782	cytochrome P450, family 24, subfamily A, polypeptide 1	7.12767	4.05856	9.77524	8.39256	0	0	up	coding	76
1560850_at	AC008268.1	---	NULL	5.58313	8.63672	-10.7755	-8.30276	0	0	down	coding	77
243813_at	LINC00968	NR_038236	long intergenic non-protein coding RNA 968	4.84588	7.89316	-20.9864	-8.26656	0	0	down	coding	78
204712_at	WIF1	NM_007191	WNT inhibitory factor 1	8.54308	11.5878	-7.96484	-8.25176	0	0	down	coding	79
209904_at	TNNC1	NM_003280	troponin C type 1 (slow)	6.26922	9.31326	-15.3926	-8.24795	0	0	down	coding	80
225681_at	CTHRC1	NM_001256099	collagen triple helix repeat containing 1	11.4844	8.44913	13.4161	8.19792	0	0	up	coding	81
204320_at	COL11A1	NM_001190709	collagen, type XI, alpha 1	7.02217	3.991	10.996	8.17476	0	0	up	coding	82
218976_at	DNAJC12	NM_021800	DnaJ (Hsp40) homolog, subfamily C, member 12	9.35888	6.33353	10.2547	8.14179	0	0	up	coding	83
222722_at	OGN	NM_014057	osteoglycin	6.09307	9.11365	-10.3739	-8.11498	0	0	down	coding	84
223623_at	C2orf40	NM_032411	chromosome 2 open reading frame 40	6.49734	9.51074	-13.6183	-8.07468	0	0	down	coding	85
201292_at	TOP2A	NM_001067	topoisomerase (DNA) II alpha 170kDa	8.98671	5.97476	15.2687	8.06654	0	0	up	coding	86
205433_at	BCHE	NM_000055	butyrylcholinesterase	5.07005	8.07827	-13.583	-8.04571	0	0	down	coding	87
217232_x_at	HBB	NM_000518	hemoglobin, beta	9.52042	12.524	-14.6825	-8.01964	0	0	down	coding	88
223678_s_at	SFTPA1	NM_001093770	surfactant protein A1	10.8041	13.8018	-8.33602	-7.98709	0	0	down	coding	89
210096_at	CYP4B1	NM_000779	cytochrome P450, family 4, subfamily B, polypeptide 1	9.05172	12.0425	-9.03886	-7.94918	0	0	down	coding	90
205952_at	KCNK3	NM_002246	potassium channel, subfamily K, member 3	5.83109	8.80476	-13.9043	-7.85532	0	0	down	coding	91
224061_at	INMT	NM_001199219	indolethylamine N-methyltransferase	8.24282	11.2162	-15.3693	-7.8538	0	0	down	coding	92
205725_at	SCGB1A1	NM_003357	secretoglobin, family 1A, member 1 (uteroglobin)	9.4747	12.443	-6.34366	-7.82616	0	0	down	coding	93
238222_at	GKN2	NM_182536	gastrokine 2	7.35497	10.3229	-9.52032	-7.82402	0	0	down	coding	94
209840_s_at	LRRN3	NM_001099658	leucine rich repeat neuronal 3	5.55927	8.51605	-18.1693	-7.7639	0	0	down	coding	95
201540_at	FHL1	NM_001159699	four and a half LIM domains 1	9.85983	12.8066	-17.6188	-7.71033	0	0	down	coding	96
206658_at	UPK3B	NM_030570	uroplakin 3B	5.63123	8.57217	-14.5751	-7.67914	0	0	down	coding	97
222717_at	SDPR	NM_004657	serum deprivation response	8.43746	11.37	-15.7671	-7.63471	0	0	down	coding	98
228698_at	SOX7	NM_031439	SRY (sex determining region Y)-box 7	6.76662	9.69673	-17.4376	-7.62168	0	0	down	coding	99
211696_x_at	HBB	NM_000518	hemoglobin, beta	9.85614	12.7838	-14.0893	-7.60878	0	0	down	coding	100
212713_at	MFAP4	NM_001198695	microfibrillar-associated protein 4	8.20491	11.1319	-17.0781	-7.60536	0	0	down	coding	101
1556579_s_at	IGSF10	NM_001178145	immunoglobulin superfamily, member 10	5.48208	8.40676	-17.4475	-7.59302	0	0	down	coding	102
221796_at	NTRK2	NM_001007097	neurotrophic tyrosine kinase, receptor, type 2	4.12902	7.04894	-12.3164	-7.56807	0	0	down	coding	103
228434_at	BTNL9	NM_152547	butyrophilin-like 9	7.03377	9.95089	-16.0407	-7.5534	0	0	down	coding	104
38691_s_at	SFTPC	NM_001172357	surfactant protein C	11.7552	14.6547	-8.13068	-7.46175	0	0	down	coding	105
229839_at	SCARA5	NM_173833	scavenger receptor class A, member 5 (putative)	5.39113	8.28246	-13.8538	-7.41952	0	0	down	coding	106
204719_at	ABCA8	NM_007168	ATP-binding cassette, sub-family A (ABC1), member 8	7.15198	10.0335	-12.6937	-7.36926	0	0	down	coding	107
1556037_s_at	HHIP	NM_022475	hedgehog interacting protein	5.21535	8.09512	-14.8209	-7.36031	0	0	down	coding	108
203571_s_at	ADIRF	NM_006829	adipogenesis regulatory factor	8.6867	11.5581	-14.4705	-7.31801	0	0	down	coding	109
235568_at	C19orf59	NM_174918	chromosome 19 open reading frame 59	8.07765	10.9491	-15.3583	-7.31777	0	0	down	coding	110
242517_at	KISS1R	NM_032551	KISS1 receptor	7.52608	4.65946	10.9183	7.29354	0	0	up	coding	111
204731_at	TGFBR3	NM_001195683	transforming growth factor, beta receptor III	7.13991	9.99686	-18.5127	-7.24479	0	0	down	coding	112
228268_at	FMO2	NM_001460	flavin containing monooxygenase 2 (non-functional)	8.65885	11.5138	-14.7471	-7.23489	0	0	down	coding	113
206702_at	TEK	NM_000459	TEK tyrosine kinase, endothelial	6.65695	9.50802	-19.9602	-7.21536	0	0	down	coding	114
206488_s_at	CD36	NM_000072	CD36 molecule (thrombospondin receptor)	7.5847	10.4354	-17.4199	-7.21346	0	0	down	coding	115
207547_s_at	FAM107A	NM_001076778	family with sequence similarity 107, member A	6.62013	9.46674	-22.4257	-7.19304	0	0	down	coding	116
1555191_a_at	FHL5	NM_001170807	four and a half LIM domains 5	5.19977	8.0406	-19.7854	-7.16429	0	0	down	coding	117
219689_at	SEMA3G	NM_020163	sema domain, immunoglobulin domain (Ig), short basic domain, secreted, (semaphorin) 3G	5.82453	8.66528	-15.6758	-7.16394	0	0	down	coding	118
209841_s_at	LRRN3	NM_001099658	leucine rich repeat neuronal 3	6.24796	9.08098	-17.3795	-7.12567	0	0	down	coding	119
1555497_a_at	CYP4B1	NM_000779	cytochrome P450, family 4, subfamily B, polypeptide 1	7.86936	10.6942	-11.5717	-7.08547	0	0	down	coding	120
218730_s_at	OGN	NM_014057	osteoglycin	5.77674	8.6003	-10.7195	-7.07908	0	0	down	coding	121
228504_at	SCN7A	NM_002976	sodium channel, voltage-gated, type VII, alpha subunit	7.0104	9.83383	-13.0406	-7.07844	0	0	down	coding	122
236359_at	SCN4B	NM_001142348	sodium channel, voltage-gated, type IV, beta subunit	5.77206	8.59497	-17.6069	-7.07588	0	0	down	coding	123
227827_at	---	---	---	5.81213	8.62541	-13.7455	-7.0288	0	0	down	coding	124
215918_s_at	SPTBN1	NM_003128	spectrin, beta, non-erythrocytic 1	5.61844	8.42632	-25.7099	-7.00252	0	0	down	coding	125
223062_s_at	PSAT1	NM_021154	phosphoserine aminotransferase 1	8.56574	5.76034	13.5233	6.99052	0	0	up	coding	126
229127_at	JAM2	NM_001270407	junctional adhesion molecule 2	6.26244	9.0644	-17.8417	-6.97385	0	0	down	coding	127
234996_at	CALCRL	NM_001271751	calcitonin receptor-like	5.73422	8.5347	-17.2488	-6.9667	0	0	down	coding	128
1552509_a_at	CD300LG	NM_001168322	CD300 molecule-like family member g	4.67308	7.46877	-14.096	-6.94363	0	0	down	coding	129
210067_at	AQP4	NM_001650	aquaporin 4	6.62191	9.41755	-10.5767	-6.94339	0	0	down	coding	130
219436_s_at	EMCN	NM_001159694	endomucin	6.44444	9.23361	-16.5422	-6.91228	0	0	down	coding	131
223775_at	HHIP	NM_022475	hedgehog interacting protein	3.84691	6.62995	-17.4058	-6.88299	0	0	down	coding	132
223484_at	C15orf48	NM_032413	chromosome 15 open reading frame 48	10.4555	7.67272	10.3239	6.88196	0	0	up	coding	133
232122_s_at	VEPH1	NM_001167911	ventricular zone expressed PH domain-containing 1	6.61091	9.39352	-14.2476	-6.88098	0	0	down	coding	134
211726_s_at	FMO2	NM_001460	flavin containing monooxygenase 2 (non-functional)	8.80579	11.5802	-15.3002	-6.84178	0	0	down	coding	135
227848_at	PEBP4	NM_144962	phosphatidylethanolamine-binding protein 4	7.57166	10.3441	-11.0432	-6.83266	0	0	down	coding	136
206023_at	NMU	NM_006681	neuromedin U	8.02278	5.25577	11.6263	6.80696	0	0	up	coding	137
239349_at	C1QTNF7	NM_001135170	C1q and tumor necrosis factor related protein 7	5.0779	7.83957	-14.5333	-6.78182	0	0	down	coding	138
202831_at	GPX2	NM_002083	glutathione peroxidase 2 (gastrointestinal)	8.34088	5.58006	7.96621	6.77778	0	0	up	coding	139
235649_at	ADAMTS8	NM_007037	ADAM metallopeptidase with thrombospondin type 1 motif, 8	6.56104	9.31987	-18.5776	-6.76846	0	0	down	coding	140
209555_s_at	CD36	NM_000072	CD36 molecule (thrombospondin receptor)	6.75625	9.51501	-16.9671	-6.76815	0	0	down	coding	141
205941_s_at	COL10A1	NM_000493	collagen, type X, alpha 1	9.03309	6.27434	12.1812	6.76807	0	0	up	coding	142
225660_at	SEMA6A	NM_020796	sema domain, transmembrane domain (TM), and cytoplasmic domain, (semaphorin) 6A	6.1162	8.87146	-19.9605	-6.75176	0	0	down	coding	143
212097_at	CAV1	NM_001172895	caveolin 1, caveolae protein, 22kDa	10.4273	13.1795	-18.8229	-6.73772	0	0	down	coding	144
230867_at	COL6A6	NM_001102608	collagen, type VI, alpha 6	6.23068	8.98011	-11.6147	-6.72448	0	0	down	coding	145
210066_s_at	AQP4	NM_001650	aquaporin 4	6.41317	9.16073	-10.5649	-6.7158	0	0	down	coding	146
235591_at	SSTR1	NM_001049	somatostatin receptor 1	4.9488	7.69436	-13.2503	-6.70649	0	0	down	coding	147
217546_at	MT1M	NM_176870	metallothionein 1M	6.03398	8.77052	-11.9071	-6.6647	0	0	down	coding	148
209614_at	ADH1B	NM_000668	alcohol dehydrogenase 1B (class I), beta polypeptide	6.02981	8.7492	-16.9023	-6.58593	0	0	down	coding	149
227253_at	CP	NM_000096	ceruloplasmin (ferroxidase)	9.96641	7.24721	9.76069	6.58507	0	0	up	coding	150
227826_s_at	---	---	---	5.91361	8.62689	-13.3742	-6.55812	0	0	down	coding	151
219148_at	PBK	NM_018492	PDZ binding kinase	7.41393	4.70241	12.3948	6.55012	0	0	up	coding	152
233903_s_at	ARHGEF26	NM_001251962	Rho guanine nucleotide exchange factor (GEF) 26	4.73599	7.43877	-16.8209	-6.51055	0	0	down	coding	153
204846_at	CP	NM_000096	ceruloplasmin (ferroxidase)	9.86595	7.1662	9.29663	6.49688	0	0	up	coding	154
204154_at	CDO1	NM_001801	cysteine dioxygenase type 1	6.00995	8.70304	-15.5663	-6.46696	0	0	down	coding	155
207302_at	SGCG	NM_000231	sarcoglycan, gamma (35kDa dystrophin-associated glycoprotein)	4.51349	7.20637	-19.7132	-6.46607	0	0	down	coding	156
203764_at	DLGAP5	NM_001146015	discs, large (Drosophila) homolog-associated protein 5	7.08515	4.40276	13.6582	6.41921	0	0	up	coding	157
238062_at	GPIHBP1	NM_178172	glycosylphosphatidylinositol anchored high density lipoprotein binding protein 1	5.90067	8.58242	-18.184	-6.41635	0	0	down	coding	158
205935_at	FOXF1	NM_001451	forkhead box F1	7.28517	9.96565	-21.0262	-6.4107	0	0	down	coding	159
206069_s_at	ACADL	NM_001608	acyl-CoA dehydrogenase, long chain	4.88597	7.56285	-17.0389	-6.39473	0	0	down	coding	160
213974_at	ADAMTSL3	NM_207517	ADAMTS-like 3	5.78627	8.46227	-20.1816	-6.39079	0	0	down	coding	161
210815_s_at	CALCRL	NM_001271751	calcitonin receptor-like	7.0945	9.77011	-15.0658	-6.38907	0	0	down	coding	162
205978_at	KL	NM_004795	klotho	4.44861	7.11747	-16.5361	-6.35929	0	0	down	coding	163
223381_at	NUF2	NM_031423	NUF2, NDC80 kinetochore complex component, homolog (S. cerevisiae)	6.92935	4.26632	14.0529	6.33361	0	0	up	coding	164
226625_at	TGFBR3	NM_001195683	transforming growth factor, beta receptor III	7.77966	10.442	-18.1967	-6.33047	0	0	down	coding	165
209763_at	CHRDL1	NM_001143981	chordin-like 1	7.89039	10.5501	-13.7631	-6.31897	0	0	down	coding	166
222608_s_at	ANLN	NM_018685	anillin, actin binding protein	7.30745	4.65267	13.1202	6.29749	0	0	up	coding	167
1552766_at	HS6ST2	NM_001077188	heparan sulfate 6-O-sulfotransferase 2	5.81635	3.16499	12.9995	6.2826	0	0	up	coding	168
224013_s_at	SOX7	NM_031439	SRY (sex determining region Y)-box 7	3.99901	6.64954	-18.0757	-6.27893	0	0	down	coding	169
219059_s_at	LYVE1	NM_006691	lymphatic vessel endothelial hyaluronan receptor 1	6.23187	8.88074	-18.5696	-6.27179	0	0	down	coding	170
1558034_s_at	CP	NM_000096	ceruloplasmin (ferroxidase)	8.95228	6.30768	9.11414	6.25322	0	0	up	coding	171
203323_at	CAV2	NM_001206747	caveolin 2	9.34513	11.989	-18.4445	-6.24994	0	0	down	coding	172
219682_s_at	TBX3	NM_005996	T-box 3	5.3781	8.01985	-17.1932	-6.24089	0	0	down	coding	173
206134_at	ADAMDEC1	NM_001145271	ADAM-like, decysin 1	8.06431	5.42426	8.27999	6.23354	0	0	up	coding	174
238593_at	C11orf80	NM_024650	chromosome 11 open reading frame 80	6.29758	3.66242	12.8637	6.21242	0	0	up	coding	175
237466_s_at	HHIP	NM_022475	hedgehog interacting protein	5.26174	7.89398	-16.3072	-6.19988	0	0	down	coding	176
203889_at	SCG5	NM_001144757	secretogranin V (7B2 protein)	7.79484	5.16584	10.725	6.18598	0	0	up	coding	177
206481_s_at	LDB2	NM_001130834	LIM domain binding 2	7.57714	10.2053	-18.6007	-6.1822	0	0	down	coding	178
205960_at	PDK4	NM_002612	pyruvate dehydrogenase kinase, isozyme 4	5.75325	8.38049	-18.2599	-6.17841	0	0	down	coding	179
205357_s_at	AGTR1	NM_000685	angiotensin II receptor, type 1	5.68749	8.31381	-14.3959	-6.17449	0	0	down	coding	180
204894_s_at	AOC3	NM_001277731	amine oxidase, copper containing 3	8.64572	11.2635	-17.3272	-6.13788	0	0	down	coding	181
223721_s_at	DNAJC12	NM_021800	DnaJ (Hsp40) homolog, subfamily C, member 12	7.85387	5.23788	9.56139	6.13043	0	0	up	coding	182
227198_at	AFF3	NM_001025108	AF4/FMR2 family, member 3	5.73633	8.3513	-12.5586	-6.1261	0	0	down	coding	183
209793_at	GRIA1	NM_000827	glutamate receptor, ionotropic, AMPA 1	4.72659	7.33019	-18.8682	-6.07801	0	0	down	coding	184
209921_at	SLC7A11	NM_014331	solute carrier family 7 (anionic amino acid transporter light chain, xc- system), member 11	8.35866	5.7573	10.0801	6.06859	0	0	up	coding	185
209292_at	ID4	NM_001546	inhibitor of DNA binding 4, dominant negative helix-loop-helix protein	6.59494	9.19528	-13.6195	-6.06428	0	0	down	coding	186
228915_at	DACH1	NM_004392	dachshund homolog 1 (Drosophila)	6.05021	8.64864	-15.8548	-6.05626	0	0	down	coding	187
228568_at	GCOM1	NM_001018090	GRINL1A complex locus 1	6.14664	8.74114	-18.6986	-6.03978	0	0	down	coding	188
206208_at	CA4	NM_000717	carbonic anhydrase IV	6.56157	9.15437	-21.0856	-6.03266	0	0	down	coding	189
217628_at	CLIC5	NM_001114086	chloride intracellular channel 5	5.27787	7.86988	-17.9832	-6.02938	0	0	down	coding	190
204677_at	CDH5	NM_001114117	cadherin 5, type 2 (vascular endothelium)	7.49196	10.0816	-18.7589	-6.01953	0	0	down	coding	191
203820_s_at	IGF2BP3	NM_006547	insulin-like growth factor 2 mRNA binding protein 3	7.49005	4.90184	10.2073	6.01351	0	0	up	coding	192
204641_at	NEK2	NM_001204182	NIMA-related kinase 2	7.45414	4.86645	15.0773	6.01133	0	0	up	coding	193
203744_at	HMGB3	NM_005342	high mobility group box 3	9.84384	7.25668	15.4153	6.00918	0	0	up	coding	194
230250_at	PTPRB	NM_001109754	protein tyrosine phosphatase, receptor type, B	8.29839	10.8775	-17.3487	-5.97568	0	0	down	coding	195
219918_s_at	ASPM	NM_001206846	asp (abnormal spindle) homolog, microcephaly associated (Drosophila)	7.32963	4.75291	14.1895	5.96583	0	0	up	coding	196
227929_at	LIN7A	NM_004664	lin-7 homolog A (C. elegans)	5.76926	8.34501	-21.1049	-5.96181	0	0	down	coding	197
220677_s_at	ADAMTS8	NM_007037	ADAM metallopeptidase with thrombospondin type 1 motif, 8	5.12165	7.69713	-21.0069	-5.9607	0	0	down	coding	198
214091_s_at	GPX3	NM_002084	glutathione peroxidase 3 (plasma)	10.4767	13.0503	-15.1937	-5.95256	0	0	down	coding	199
223836_at	FGFBP2	NM_031950	fibroblast growth factor binding protein 2	4.67701	7.24602	-14.5576	-5.93399	0	0	down	coding	200
239262_at	OTTHUMG00000167230	---	NULL	5.59111	8.1574	-17.4551	-5.92286	0	0	down	coding	201
228854_at	---	---	---	7.54812	10.1137	-8.91122	-5.91982	0	0	down	coding	202
238460_at	FAM83A	NM_032899	family with sequence similarity 83, member A	6.30629	3.74446	9.78423	5.90456	0	0	up	coding	203
242500_at	---	---	---	5.40188	7.96201	-18.0715	-5.8976	0	0	down	coding	204
236029_at	FAT3	NM_001008781	FAT atypical cadherin 3	4.96037	7.51884	-17.4609	-5.89084	0	0	down	coding	205
203434_s_at	MME	NM_000902	membrane metallo-endopeptidase	5.44822	8.00255	-11.2198	-5.87393	0	0	down	coding	206
37512_at	HSD17B6	NM_003725	hydroxysteroid (17-beta) dehydrogenase 6	7.83138	10.3805	-11.8104	-5.8528	0	0	down	coding	207
227480_at	SUSD2	NM_019601	sushi domain containing 2	8.64154	11.1882	-10.4732	-5.84281	0	0	down	coding	208
209220_at	GPC3	NM_001164617	glypican 3	6.90469	9.45075	-14.0964	-5.84038	0	0	down	coding	209
207165_at	HMMR	NM_001142556	hyaluronan-mediated motility receptor (RHAMM)	8.19475	5.6492	14.7426	5.8383	0	0	up	coding	210
205498_at	GHR	NM_000163	growth hormone receptor	5.10706	7.6503	-16.0958	-5.82896	0	0	down	coding	211
220351_at	CCRL1	NM_016557	chemokine (C-C motif) receptor-like 1	5.00359	7.54648	-16.5441	-5.82756	0	0	down	coding	212
230720_at	RNF182	NM_001165032	ring finger protein 182	4.79827	7.341	-17.418	-5.82692	0	0	down	coding	213
226228_at	AQP4	NM_001650	aquaporin 4	9.83571	12.3784	-8.07639	-5.82687	0	0	down	coding	214
206068_s_at	ACADL	NM_001608	acyl-CoA dehydrogenase, long chain	5.66605	8.20817	-14.826	-5.82443	0	0	down	coding	215
1555801_s_at	ZNF385B	NM_001113397	zinc finger protein 385B	6.35985	8.90171	-9.33853	-5.82338	0	0	down	coding	216
214146_s_at	PPBP	NM_002704	pro-platelet basic protein (chemokine (C-X-C motif) ligand 7)	5.00788	7.54948	-9.37511	-5.82236	0	0	down	coding	217
207542_s_at	AQP1	NM_000385	aquaporin 1 (Colton blood group)	8.96704	11.5049	-12.8644	-5.80739	0	0	down	coding	218
217678_at	SLC7A11	NM_014331	solute carrier family 7 (anionic amino acid transporter light chain, xc- system), member 11	7.07453	4.54884	9.82357	5.7585	0	0	up	coding	219
231773_at	ANGPTL1	NM_004673	angiopoietin-like 1	5.76312	8.27694	-17.553	-5.71127	0	0	down	coding	220
202524_s_at	SPOCK2	NM_001134434	sparc/osteonectin, cwcv and kazal-like domains proteoglycan (testican) 2	7.76291	10.2741	-18.4567	-5.70088	0	0	down	coding	221
222885_at	EMCN	NM_001159694	endomucin	7.76838	10.2744	-15.5037	-5.68037	0	0	down	coding	222
235763_at	SLC44A5	NM_001130058	solute carrier family 44, member 5	6.34463	3.83918	8.24882	5.67824	0	0	up	coding	223
230670_at	IGSF10	NM_001178145	immunoglobulin superfamily, member 10	6.54049	9.04102	-20.3522	-5.65893	0	0	down	coding	224
221795_at	NTRK2	NM_001007097	neurotrophic tyrosine kinase, receptor, type 2	4.38566	6.88064	-11.068	-5.63722	0	0	down	coding	225
205609_at	ANGPT1	NM_001146	angiopoietin 1	7.29649	9.78602	-12.9153	-5.61592	0	0	down	coding	226
227419_x_at	PLAC9	NM_001012973	placenta-specific 9	6.7125	9.20193	-15.9155	-5.61557	0	0	down	coding	227
214774_x_at	TOX3	NM_001080430	TOX high mobility group box family member 3	8.66632	6.17774	8.72604	5.61228	0	0	up	coding	228
216623_x_at	TOX3	NM_001080430	TOX high mobility group box family member 3	8.68173	6.1942	8.78835	5.60815	0	0	up	coding	229
229461_x_at	NEGR1	NM_173808	neuronal growth regulator 1	5.38413	7.8711	-12.6753	-5.60598	0	0	down	coding	230
216474_x_at	TPSAB1	NM_003294	tryptase alpha/beta 1	8.83999	11.3264	-12.0829	-5.6038	0	0	down	coding	231
204579_at	FGFR4	NM_002011	fibroblast growth factor receptor 4	6.04964	8.53485	-18.806	-5.59917	0	0	down	coding	232
202575_at	CRABP2	NM_001199723	cellular retinoic acid binding protein 2	9.33702	6.86042	10.2034	5.56584	0	0	up	coding	233
201496_x_at	MYH11	NM_001040113	myosin, heavy chain 11, smooth muscle	6.47764	8.95188	-12.6246	-5.55674	0	0	down	coding	234
201890_at	RRM2	NM_001034	ribonucleotide reductase M2	9.12139	6.64931	13.327	5.54844	0	0	up	coding	235
226028_at	ROBO4	NM_019055	roundabout, axon guidance receptor, homolog 4 (Drosophila)	7.22787	9.69861	-19.222	-5.54329	0	0	down	coding	236
205471_s_at	DACH1	NM_004392	dachshund homolog 1 (Drosophila)	4.86156	7.33007	-17.2808	-5.53474	0	0	down	coding	237
1553413_at	FLJ13744	---	uncharacterized FLJ13744	6.60435	4.1436	7.61088	5.50503	0	0	up	coding	238
230585_at	---	---	---	5.79902	8.25816	-10.6	-5.49892	0	0	down	coding	239
225207_at	PDK4	NM_002612	pyruvate dehydrogenase kinase, isozyme 4	8.16802	10.6267	-17.0326	-5.49702	0	0	down	coding	240
236065_at	---	---	---	6.3833	8.8412	-10.4326	-5.49418	0	0	down	coding	241
207294_at	AGTR2	NM_000686	angiotensin II receptor, type 2	5.43837	7.89514	-8.4664	-5.48985	0	0	down	coding	242
1558397_at	PECAM1	NM_000442	platelet/endothelial cell adhesion molecule 1	6.21953	8.67628	-15.5373	-5.4898	0	0	down	coding	243
226462_at	STXBP6	NM_014178	syntaxin binding protein 6 (amisyn)	5.12082	7.57681	-18.5301	-5.48691	0	0	down	coding	244
238206_at	RXFP1	NM_001253727	relaxin/insulin-like family peptide receptor 1	4.58795	7.04223	-20.2754	-5.48042	0	0	down	coding	245
220994_s_at	STXBP6	NM_014178	syntaxin binding protein 6 (amisyn)	5.76605	8.22001	-18.9457	-5.47919	0	0	down	coding	246
219937_at	TRHDE	NM_013381	thyrotropin-releasing hormone degrading enzyme	4.04209	6.49422	-18.9174	-5.47224	0	0	down	coding	247
227197_at	ARHGEF26	NM_001251962	Rho guanine nucleotide exchange factor (GEF) 26	7.40336	9.85026	-15.2298	-5.45242	0	0	down	coding	248
202311_s_at	COL1A1	NM_000088	collagen, type I, alpha 1	8.69906	6.25302	8.51458	5.44919	0	0	up	coding	249
219508_at	GCNT3	NM_004751	glucosaminyl (N-acetyl) transferase 3, mucin type	7.67277	5.22717	10.9647	5.44751	0	0	up	coding	250
205683_x_at	TPSAB1	NM_003294	tryptase alpha/beta 1	8.83575	11.2813	-11.6374	-5.44737	0	0	down	coding	251
1555800_at	ZNF385B	NM_001113397	zinc finger protein 385B	6.7057	9.14945	-9.10812	-5.44054	0	0	down	coding	252
206331_at	CALCRL	NM_001271751	calcitonin receptor-like	7.20451	9.64555	-16.0934	-5.43034	0	0	down	coding	253
222121_at	ARHGEF26	NM_001251962	Rho guanine nucleotide exchange factor (GEF) 26	4.53972	6.97843	-19.2949	-5.42156	0	0	down	coding	254
205608_s_at	ANGPT1	NM_001146	angiopoietin 1	7.35966	9.79563	-14.3713	-5.41128	0	0	down	coding	255
202768_at	FOSB	NM_001114171	FBJ murine osteosarcoma viral oncogene homolog B	8.10467	10.5394	-8.12263	-5.40665	0	0	down	coding	256
205856_at	SLC14A1	NM_001128588	solute carrier family 14 (urea transporter), member 1 (Kidd blood group)	4.29651	6.72944	-11.4367	-5.3999	0	0	down	coding	257
205019_s_at	VIPR1	NM_001251882	vasoactive intestinal peptide receptor 1	7.40734	9.84013	-14.3191	-5.39934	0	0	down	coding	258
229151_at	SLC14A1	NM_001128588	solute carrier family 14 (urea transporter), member 1 (Kidd blood group)	4.4866	6.91872	-11.2752	-5.39684	0	0	down	coding	259
202503_s_at	KIAA0101	NM_001029989	KIAA0101	9.967	7.53988	14.6074	5.3782	0	0	up	coding	260
203819_s_at	IGF2BP3	NM_006547	insulin-like growth factor 2 mRNA binding protein 3	7.02029	4.59324	9.85084	5.37791	0	0	up	coding	261
229641_at	CCBE1	NM_133459	collagen and calcium binding EGF domains 1	6.27514	8.70151	-16.151	-5.37539	0	0	down	coding	262
217177_s_at	PTPRB	NM_001109754	protein tyrosine phosphatase, receptor type, B	5.542	7.96805	-21.2902	-5.37421	0	0	down	coding	263
224428_s_at	CDCA7	NM_031942	cell division cycle associated 7	8.62537	6.20148	12.5771	5.36616	0	0	up	coding	264
209170_s_at	GPM6B	NM_001001994	glycoprotein M6B	7.17597	9.59695	-15.541	-5.35535	0	0	down	coding	265
207134_x_at	TPSB2	NM_024164	tryptase beta 2 (gene/pseudogene)	8.85625	11.2768	-11.6864	-5.35395	0	0	down	coding	266
210084_x_at	TPSAB1	NM_003294	tryptase alpha/beta 1	8.48774	10.9076	-12.1434	-5.35137	0	0	down	coding	267
205554_s_at	DNASE1L3	NM_001256560	deoxyribonuclease I-like 3	6.12394	8.54105	-12.4667	-5.34102	0	0	down	coding	268
236936_at	---	---	---	5.50233	7.91823	-14.4167	-5.33653	0	0	down	coding	269
228875_at	FAM162B	NM_001085480	family with sequence similarity 162, member B	7.35398	9.76926	-14.1949	-5.33423	0	0	down	coding	270
219990_at	E2F8	NM_001256371	E2F transcription factor 8	6.31946	3.91089	15.2561	5.3095	0	0	up	coding	271
205700_at	HSD17B6	NM_003725	hydroxysteroid (17-beta) dehydrogenase 6	8.15307	10.5595	-11.7898	-5.30169	0	0	down	coding	272
241782_at	NEBL	NM_001173484	nebulette	5.22147	7.62556	-18.3195	-5.29304	0	0	down	coding	273
205326_at	RAMP3	NM_005856	receptor (G protein-coupled) activity modifying protein 3	7.31984	9.72275	-16.1609	-5.28867	0	0	down	coding	274
235670_at	STX11	NM_003764	syntaxin 11	6.33178	8.7338	-18.0314	-5.28541	0	0	down	coding	275
1559277_at	FLJ35700	---	uncharacterized protein FLJ35700	4.41909	6.82074	-9.86751	-5.28409	0	0	down	coding	276
200879_s_at	EPAS1	NM_001430	endothelial PAS domain protein 1	6.56154	8.96216	-11.6273	-5.28031	0	0	down	coding	277
225078_at	EMP2	NM_001424	epithelial membrane protein 2	10.137	12.5285	-18.3289	-5.24693	0	0	down	coding	278
235915_at	---	---	---	4.02937	6.4194	-17.4504	-5.24168	0	0	down	coding	279
205382_s_at	CFD	NM_001928	complement factor D (adipsin)	8.95906	11.3489	-16.9476	-5.24116	0	0	down	coding	280
229529_at	TCF21	NM_003206	transcription factor 21	6.45783	8.84508	-16.9844	-5.23158	0	0	down	coding	281
209047_at	AQP1	NM_000385	aquaporin 1 (Colton blood group)	10.1168	12.5016	-12.3454	-5.22307	0	0	down	coding	282
226492_at	SEMA6D	NM_001198999	sema domain, transmembrane domain (TM), and cytoplasmic domain, (semaphorin) 6D	5.83541	8.21895	-15.8159	-5.21813	0	0	down	coding	283
204396_s_at	GRK5	NM_005308	G protein-coupled receptor kinase 5	8.13277	10.516	-19.0801	-5.21713	0	0	down	coding	284
227088_at	PDE5A	NM_001083	phosphodiesterase 5A, cGMP-specific	7.40205	9.7782	-16.003	-5.19151	0	0	down	coding	285
226670_s_at	PABPC1L	NM_001124756	poly(A) binding protein, cytoplasmic 1-like	8.68856	6.31282	13.7146	5.19003	0	0	up	coding	286
205569_at	LAMP3	NM_014398	lysosomal-associated membrane protein 3	10.0447	12.4195	-13.5382	-5.18653	0	0	down	coding	287
209167_at	GPM6B	NM_001001994	glycoprotein M6B	7.03319	9.40724	-14.9761	-5.18397	0	0	down	coding	288
205612_at	MMRN1	NM_007351	multimerin 1	5.14208	7.51494	-11.8535	-5.17968	0	0	down	coding	289
207069_s_at	SMAD6	NM_001142861	SMAD family member 6	6.81333	9.18529	-14.6598	-5.17643	0	0	down	coding	290
206898_at	CDH19	NM_001271028	cadherin 19, type 2	4.19714	6.56814	-18.9562	-5.173	0	0	down	coding	291
205384_at	FXYD1	NM_005031	FXYD domain containing ion transport regulator 1	6.98374	9.35458	-17.4491	-5.17242	0	0	down	coding	292
228729_at	CCNB1	NM_031966	cyclin B1	7.02374	4.65411	14.1798	5.16807	0	0	up	coding	293
226950_at	ACVRL1	NM_000020	activin A receptor type II-like 1	7.51786	9.88743	-19.0724	-5.16788	0	0	down	coding	294
205883_at	ZBTB16	NM_001018011	zinc finger and BTB domain containing 16	6.62829	8.99685	-10.2276	-5.16427	0	0	down	coding	295
222486_s_at	ADAMTS1	NM_006988	ADAM metallopeptidase with thrombospondin type 1 motif, 1	6.14134	8.50928	-12.7229	-5.16201	0	0	down	coding	296
242881_x_at	LOC100506303	NM_001013701	uncharacterized LOC100506303	6.24429	3.87642	11.1307	5.16176	0	0	up	coding	297
235666_at	ITGA8	NM_003638	integrin, alpha 8	7.56002	9.92482	-14.241	-5.1508	0	0	down	coding	298
238617_at	KIF26B	NM_018012	kinesin family member 26B	7.9848	5.62297	14.4586	5.14021	0	0	up	coding	299
226769_at	FIBIN	NM_203371	fin bud initiation factor homolog (zebrafish)	7.3282	9.6897	-11.7425	-5.13903	0	0	down	coding	300
209773_s_at	RRM2	NM_001034	ribonucleotide reductase M2	9.02319	6.66187	13.2077	5.13842	0	0	up	coding	301
227662_at	SYNPO2	NM_001128933	synaptopodin 2	6.78632	9.14754	-11.1547	-5.13803	0	0	down	coding	302
218542_at	CEP55	NM_001127182	centrosomal protein 55kDa	6.70694	4.34772	13.8619	5.13092	0	0	up	coding	303
201348_at	GPX3	NM_002084	glutathione peroxidase 3 (plasma)	10.8919	13.2444	-13.9206	-5.10723	0	0	down	coding	304
203888_at	THBD	NM_000361	thrombomodulin	7.34267	9.69214	-16.598	-5.09637	0	0	down	coding	305
206167_s_at	ARHGAP6	NM_001174	Rho GTPase activating protein 6	6.54857	8.89785	-16.453	-5.09571	0	0	down	coding	306
227006_at	PPP1R14A	NM_001243947	protein phosphatase 1, regulatory (inhibitor) subunit 14A	7.20428	9.55199	-12.9278	-5.09013	0	0	down	coding	307
231804_at	RXFP1	NM_001253727	relaxin/insulin-like family peptide receptor 1	4.1879	6.53146	-20.168	-5.07552	0	0	down	coding	308
244455_at	KCNT2	NM_198503	potassium channel, subfamily T, member 2	5.38853	7.7292	-17.1194	-5.06538	0	0	down	coding	309
209168_at	GPM6B	NM_001001994	glycoprotein M6B	4.78894	7.1295	-14.9721	-5.06498	0	0	down	coding	310
238178_at	---	---	---	4.48989	6.82772	-17.5125	-5.0554	0	0	down	coding	311
1556325_at	FILIP1	NM_015687	filamin A interacting protein 1	5.62811	7.9654	-12.7445	-5.05354	0	0	down	coding	312
209821_at	IL33	NM_001199640	interleukin 33	7.51577	9.8524	-14.0048	-5.05121	0	0	down	coding	313
225601_at	HMGB3	NM_005342	high mobility group box 3	9.35187	7.01666	12.2927	5.04625	0	0	up	coding	314
205846_at	PTPRB	NM_001109754	protein tyrosine phosphatase, receptor type, B	6.49631	8.82919	-18.0799	-5.0381	0	0	down	coding	315
226766_at	ROBO2	NM_001128929	roundabout, axon guidance receptor, homolog 2 (Drosophila)	5.73328	8.06478	-11.1389	-5.0333	0	0	down	coding	316
236262_at	MMRN2	NM_024756	multimerin 2	5.71673	8.04545	-17.3365	-5.02358	0	0	down	coding	317
244780_at	SGPP2	NM_152386	sphingosine-1-phosphate phosphatase 2	8.81694	6.48848	11.1969	5.02269	0	0	up	coding	318
220266_s_at	KLF4	NM_004235	Kruppel-like factor 4 (gut)	6.74561	9.07012	-14.5444	-5.00898	0	0	down	coding	319
226777_at	ADAM12	NM_003474	ADAM metallopeptidase domain 12	7.14693	4.82473	9.22304	5.00094	0	0	up	coding	320
204988_at	FGB	NM_001184741	fibrinogen beta chain	6.26753	3.92679	5.80442	5.06561	0	1e-06	up	coding	321
