# Supplementary material for: Prognostic significance of TCF21 mRNA expression in patients with lung adenocarcinoma
Source: Sci Rep. 2017 May 17;7:2027. doi: 10.1038/s41598-017-02290-2 (PMC5435710; doi:10.1038/s41598-017-02290-2)
Supplement: Supplementary file 4 — Supplementary Table S4 [file 41598_2017_2290_MOESM4_ESM.xls]

## Sheet: Sheet1
Table S4. Potential DEGs between lung adenocarcinoma and normal lung tissues for GSE40791 in female
Probe Set ID	Gene Symbol	Accession Number	Gene Description	Mean Signal of Group Lung Adenocarcinoma from Female	Mean Signal of Group Normal Lung Tissue from Female	t statistic	Fold Change	p-value	q-value	Gene Feature	Biotype	Rank
242009_at	SLC6A4	NM_001045	solute carrier family 6 (neurotransmitter transporter, serotonin), member 4	5.09153	10.3119	-21.0043	-37.28	0	0	down	coding	1
219230_at	TMEM100	NM_001099640	transmembrane protein 100	6.37005	11.5476	-18.7365	-36.191	0	0	down	coding	2
210081_at	AGER	NM_001136	advanced glycosylation end product-specific receptor	7.16831	12.266	-25.5679	-34.2425	0	0	down	coding	3
209470_s_at	GPM6A	NM_001261447	glycoprotein M6A	4.55769	9.51347	-21.453	-31.034	0	0	down	coding	4
209875_s_at	SPP1	NM_000582	secreted phosphoprotein 1	12.0161	7.07461	17.4824	30.7273	0	0	up	coding	5
232578_at	CLDN18	NM_001002026	claudin 18	6.67007	11.5875	-16.0711	-30.2204	0	0	down	coding	6
206239_s_at	SPINK1	NM_003122	serine peptidase inhibitor, Kazal type 1	10.2221	5.45829	10.5986	27.1677	0	0	up	coding	7
213456_at	SOSTDC1	NM_015464	sclerostin domain containing 1	5.17335	9.72293	-16.5562	-23.4185	0	0	down	coding	8
230560_at	STXBP6	NM_014178	syntaxin binding protein 6 (amisyn)	5.14478	9.62298	-17.2792	-22.288	0	0	down	coding	9
206209_s_at	CA4	NM_000717	carbonic anhydrase IV	5.3461	9.73743	-31.6694	-20.9857	0	0	down	coding	10
209469_at	GPM6A	NM_001261447	glycoprotein M6A	4.8911	9.27586	-21.1974	-20.8903	0	0	down	coding	11
205242_at	CXCL13	NM_006419	chemokine (C-X-C motif) ligand 13	9.33047	4.95106	9.99587	20.8129	0	0	up	coding	12
205866_at	FCN3	NM_003665	ficolin (collagen/fibrinogen domain containing) 3 (Hakata antigen)	7.34595	11.6485	-16.5931	-19.7335	0	0	down	coding	13
210299_s_at	FHL1	NM_001159699	four and a half LIM domains 1	7.30746	11.5445	-16.3736	-18.8571	0	0	down	coding	14
217046_s_at	AGER	NM_001136	advanced glycosylation end product-specific receptor	6.29626	10.5082	-32.3543	-18.5321	0	0	down	coding	15
221133_s_at	CLDN18	NM_001002026	claudin 18	6.78154	10.9917	-19.2513	-18.5087	0	0	down	coding	16
205200_at	CLEC3B	NM_003278	C-type lectin domain family 3, member B	7.91092	12.069	-23.0701	-17.8534	0	0	down	coding	17
204273_at	EDNRB	NM_000115	endothelin receptor type B	6.6111	10.7346	-19.1077	-17.43	0	0	down	coding	18
221132_at	CLDN18	NM_001002026	claudin 18	6.36535	10.4378	-17.9209	-16.8241	0	0	down	coding	19
204580_at	MMP12	NM_002426	matrix metallopeptidase 12 (macrophage elastase)	9.27855	5.21431	9.72155	16.7285	0	0	up	coding	20
228766_at	CD36	NM_000072	CD36 molecule (thrombospondin receptor)	6.12035	10.1696	-15.8816	-16.556	0	0	down	coding	21
209613_s_at	ADH1B	NM_000668	alcohol dehydrogenase 1B (class I), beta polypeptide	8.42092	12.4527	-11.3015	-16.3564	0	0	down	coding	22
209612_s_at	ADH1B	NM_000668	alcohol dehydrogenase 1B (class I), beta polypeptide	8.59349	12.6011	-11.4578	-16.0848	0	0	down	coding	23
207519_at	SLC6A4	NM_001045	solute carrier family 6 (neurotransmitter transporter, serotonin), member 4	5.70374	9.70806	-18.1562	-16.048	0	0	down	coding	24
206742_at	FIGF	NM_004469	c-fos induced growth factor (vascular endothelial growth factor D)	6.35584	10.3564	-18.4206	-16.0063	0	0	down	coding	25
204931_at	TCF21	NM_003206	transcription factor 21	6.39288	10.3488	-20.3022	-15.5191	0	0	down	coding	26
230469_at	RTKN2	NM_145307	rhotekin 2	4.40131	8.34623	-21.3363	-15.4006	0	0	down	coding	27
228885_at	MAMDC2	NM_153267	MAM domain containing 2	6.32563	10.2574	-14.0757	-15.2614	0	0	down	coding	28
203980_at	FABP4	NM_001442	fatty acid binding protein 4, adipocyte	7.67036	11.5642	-13.4207	-14.8647	0	0	down	coding	29
204712_at	WIF1	NM_007191	WNT inhibitory factor 1	7.99388	11.8852	-10.0056	-14.8393	0	0	down	coding	30
214135_at	CLDN18	NM_001002026	claudin 18	8.40041	12.2528	-15.6137	-14.4442	0	0	down	coding	31
209074_s_at	FAM107A	NM_001076778	family with sequence similarity 107, member A	6.44244	10.2845	-18.5135	-14.3404	0	0	down	coding	32
239650_at	NCKAP5	NM_207363	NCK-associated protein 5	3.94681	7.73611	-23.4596	-13.8259	0	0	down	coding	33
220393_at	LGSN	NM_001143940	lengsin, lens protein with glutamine synthetase domain	7.22993	3.45839	10.3239	13.6567	0	0	up	coding	34
229309_at	ADRB1	NM_000684	adrenoceptor beta 1	6.23251	9.99599	-13.4342	-13.5807	0	0	down	coding	35
206701_x_at	EDNRB	NM_000115	endothelin receptor type B	5.85509	9.60777	-19.5243	-13.4794	0	0	down	coding	36
220170_at	FHL5	NM_001170807	four and a half LIM domains 5	4.8523	8.60196	-20.4529	-13.4511	0	0	down	coding	37
227874_at	EMCN	NM_001159694	endomucin	6.47891	10.1899	-17.8206	-13.0959	0	0	down	coding	38
204475_at	MMP1	NM_001145938	matrix metallopeptidase 1 (interstitial collagenase)	8.05674	4.36507	7.87746	12.9213	0	0	up	coding	39
206651_s_at	CPB2	NM_001872	carboxypeptidase B2 (plasma)	6.43495	10.1234	-11.3237	-12.8924	0	0	down	coding	40
224061_at	INMT	NM_001199219	indolethylamine N-methyltransferase	7.84399	11.5305	-19.3625	-12.8748	0	0	down	coding	41
215454_x_at	SFTPC	NM_001172357	surfactant protein C	8.43447	12.0988	-14.5519	-12.6789	0	0	down	coding	42
205433_at	BCHE	NM_000055	butyrylcholinesterase	4.79023	8.44187	-14.2704	-12.5677	0	0	down	coding	43
201291_s_at	TOP2A	NM_001067	topoisomerase (DNA) II alpha 170kDa	8.62402	4.99453	16.2206	12.3761	0	0	up	coding	44
218469_at	GREM1	NM_001191322	gremlin 1, DAN family BMP antagonist	7.70484	4.09137	10.9511	12.2394	0	0	up	coding	45
241672_at	SERTM1	NM_203451	serine-rich and transmembrane domain containing 1	3.5397	7.14848	-24.252	-12.1998	0	0	down	coding	46
211699_x_at	HBA1	NM_000517	hemoglobin, alpha 1	8.83426	12.44	-14.1457	-12.1741	0	0	down	coding	47
37892_at	COL11A1	NM_001190709	collagen, type XI, alpha 1	7.19861	3.60101	8.98254	12.1056	0	0	up	coding	48
241811_x_at	SLC6A4	NM_001045	solute carrier family 6 (neurotransmitter transporter, serotonin), member 4	3.51311	7.11067	-19.1575	-12.1052	0	0	down	coding	49
206159_at	GDF10	NM_004962	growth differentiation factor 10	4.64757	8.22565	-22.2667	-11.9429	0	0	down	coding	50
204271_s_at	EDNRB	NM_000115	endothelin receptor type B	7.39603	10.9692	-20.1318	-11.9022	0	0	down	coding	51
218711_s_at	SDPR	NM_004657	serum deprivation response	6.72922	10.3006	-18.9263	-11.8875	0	0	down	coding	52
222717_at	SDPR	NM_004657	serum deprivation response	7.91301	11.4768	-16.866	-11.8251	0	0	down	coding	53
201539_s_at	FHL1	NM_001159699	four and a half LIM domains 1	6.56752	10.129	-18.0855	-11.8061	0	0	down	coding	54
1552767_a_at	HS6ST2	NM_001077188	heparan sulfate 6-O-sulfotransferase 2	8.86126	5.30183	10.5967	11.7895	0	0	up	coding	55
205952_at	KCNK3	NM_002246	potassium channel, subfamily K, member 3	5.45582	9.01523	-16.7752	-11.7893	0	0	down	coding	56
230030_at	HS6ST2	NM_001077188	heparan sulfate 6-O-sulfotransferase 2	8.1643	4.60647	10.2286	11.7765	0	0	up	coding	57
210298_x_at	FHL1	NM_001159699	four and a half LIM domains 1	6.75162	10.3088	-16.7094	-11.7715	0	0	down	coding	58
209116_x_at	HBB	NM_000518	hemoglobin, beta	8.95279	12.5061	-12.5927	-11.7392	0	0	down	coding	59
213317_at	CLIC5	NM_001114086	chloride intracellular channel 5	8.01895	11.5701	-13.666	-11.7224	0	0	down	coding	60
209458_x_at	HBA1	NM_000517	hemoglobin, alpha 1	9.26001	12.7851	-14.3938	-11.5123	0	0	down	coding	61
228504_at	SCN7A	NM_002976	sodium channel, voltage-gated, type VII, alpha subunit	6.53855	10.0487	-14.4471	-11.3939	0	0	down	coding	62
209904_at	TNNC1	NM_003280	troponin C type 1 (slow)	5.92045	9.42883	-19.8004	-11.3796	0	0	down	coding	63
204719_at	ABCA8	NM_007168	ATP-binding cassette, sub-family A (ABC1), member 8	6.60569	10.1059	-13.3935	-11.315	0	0	down	coding	64
234996_at	CALCRL	NM_001271751	calcitonin receptor-like	5.3202	8.81288	-20.0659	-11.2565	0	0	down	coding	65
230135_at	HHIP	NM_022475	hedgehog interacting protein	5.78954	9.27691	-18.9962	-11.2151	0	0	down	coding	66
211745_x_at	HBA1	NM_000517	hemoglobin, alpha 1	9.65705	13.1368	-14.1706	-11.156	0	0	down	coding	67
210096_at	CYP4B1	NM_000779	cytochrome P450, family 4, subfamily B, polypeptide 1	8.65265	12.1294	-9.39672	-11.1328	0	0	down	coding	68
214505_s_at	FHL1	NM_001159699	four and a half LIM domains 1	7.3672	10.8365	-17.3454	-11.0756	0	0	down	coding	69
204731_at	TGFBR3	NM_001195683	transforming growth factor, beta receptor III	6.77937	10.2399	-16.9909	-11.0081	0	0	down	coding	70
221796_at	NTRK2	NM_001007097	neurotrophic tyrosine kinase, receptor, type 2	4.04506	7.50508	-13.7321	-11.0045	0	0	down	coding	71
201884_at	CEACAM5	NM_004363	carcinoembryonic antigen-related cell adhesion molecule 5	10.6559	7.21733	7.94541	10.8418	0	0	up	coding	72
203065_s_at	CAV1	NM_001172895	caveolin 1, caveolae protein, 22kDa	9.61929	13.0524	-16.3648	-10.801	0	0	down	coding	73
205725_at	SCGB1A1	NM_003357	secretoglobin, family 1A, member 1 (uteroglobin)	9.20091	12.6238	-5.67878	-10.7249	0	0	down	coding	74
217414_x_at	HBA1	NM_000517	hemoglobin, alpha 1	8.99864	12.4059	-14.2968	-10.6094	0	0	down	coding	75
243813_at	LINC00968	NR_038236	long intergenic non-protein coding RNA 968	4.59754	7.9951	-18.1406	-10.5382	0	0	down	coding	76
209840_s_at	LRRN3	NM_001099658	leucine rich repeat neuronal 3	5.32334	8.71948	-22.1164	-10.5279	0	0	down	coding	77
217428_s_at	COL10A1	NM_000493	collagen, type X, alpha 1	8.21421	4.82017	10.9351	10.5125	0	0	up	coding	78
204018_x_at	HBA1	NM_000517	hemoglobin, alpha 1	9.37722	12.7665	-14.3017	-10.4782	0	0	down	coding	79
228268_at	FMO2	NM_001460	flavin containing monooxygenase 2 (non-functional)	8.41969	11.7992	-19.1069	-10.4075	0	0	down	coding	80
218468_s_at	GREM1	NM_001191322	gremlin 1, DAN family BMP antagonist	6.70888	3.33669	10.3552	10.3545	0	0	up	coding	81
201540_at	FHL1	NM_001159699	four and a half LIM domains 1	9.56337	12.9252	-14.8477	-10.2804	0	0	down	coding	82
214414_x_at	HBA1	NM_000517	hemoglobin, alpha 1	10.108	13.4587	-13.5225	-10.2012	0	0	down	coding	83
203571_s_at	ADIRF	NM_006829	adipogenesis regulatory factor	8.39166	11.7398	-15.1042	-10.1832	0	0	down	coding	84
219866_at	CLIC5	NM_001114086	chloride intracellular channel 5	7.9153	11.2632	-17.4287	-10.1815	0	0	down	coding	85
206702_at	TEK	NM_000459	TEK tyrosine kinase, endothelial	6.37041	9.71087	-20.1145	-10.1292	0	0	down	coding	86
206488_s_at	CD36	NM_000072	CD36 molecule (thrombospondin receptor)	7.17957	10.5185	-15.9403	-10.1189	0	0	down	coding	87
238222_at	GKN2	NM_182536	gastrokine 2	6.85489	10.1871	-10.7664	-10.0713	0	0	down	coding	88
228854_at	---	---	---	7.05537	10.3867	-10.6345	-10.0654	0	0	down	coding	89
211735_x_at	SFTPC	NM_001172357	surfactant protein C	11.3492	14.6683	-9.3292	-9.98084	0	0	down	coding	90
205982_x_at	SFTPC	NM_001172357	surfactant protein C	11.356	14.6686	-9.55479	-9.93596	0	0	down	coding	91
1552509_a_at	CD300LG	NM_001168322	CD300 molecule-like family member g	4.66385	7.94916	-17.8683	-9.74939	0	0	down	coding	92
209841_s_at	LRRN3	NM_001099658	leucine rich repeat neuronal 3	5.9901	9.27454	-21.8693	-9.74349	0	0	down	coding	93
217232_x_at	HBB	NM_000518	hemoglobin, beta	9.26164	12.5392	-12.8952	-9.69683	0	0	down	coding	94
1555497_a_at	CYP4B1	NM_000779	cytochrome P450, family 4, subfamily B, polypeptide 1	7.44934	10.7249	-12.1734	-9.68341	0	0	down	coding	95
230867_at	COL6A6	NM_001102608	collagen, type VI, alpha 6	5.79181	9.05988	-13.2182	-9.63357	0	0	down	coding	96
229127_at	JAM2	NM_001270407	junctional adhesion molecule 2	5.90995	9.16463	-19.3926	-9.54455	0	0	down	coding	97
201292_at	TOP2A	NM_001067	topoisomerase (DNA) II alpha 170kDa	8.86945	5.61632	15.4708	9.53428	0	0	up	coding	98
214387_x_at	SFTPC	NM_001172357	surfactant protein C	11.4151	14.6666	-9.17987	-9.52356	0	0	down	coding	99
228434_at	BTNL9	NM_152547	butyrophilin-like 9	6.98375	10.2339	-17.8101	-9.5147	0	0	down	coding	100
228915_at	DACH1	NM_004392	dachshund homolog 1 (Drosophila)	5.53658	8.7789	-18.2003	-9.46318	0	0	down	coding	101
211696_x_at	HBB	NM_000518	hemoglobin, beta	9.58247	12.8076	-12.2333	-9.35086	0	0	down	coding	102
209555_s_at	CD36	NM_000072	CD36 molecule (thrombospondin receptor)	6.36395	9.58367	-12.7837	-9.31604	0	0	down	coding	103
210815_s_at	CALCRL	NM_001271751	calcitonin receptor-like	6.73217	9.94005	-14.4678	-9.23992	0	0	down	coding	104
212713_at	MFAP4	NM_001198695	microfibrillar-associated protein 4	7.90046	11.1072	-16.5054	-9.23239	0	0	down	coding	105
225681_at	CTHRC1	NM_001256099	collagen triple helix repeat containing 1	11.1922	7.98876	13.1562	9.21122	0	0	up	coding	106
227848_at	PEBP4	NM_144962	phosphatidylethanolamine-binding protein 4	7.35258	10.5542	-13.2601	-9.20018	0	0	down	coding	107
222608_s_at	ANLN	NM_018685	anillin, actin binding protein	7.48381	4.28919	14.0211	9.15534	0	0	up	coding	108
211726_s_at	FMO2	NM_001460	flavin containing monooxygenase 2 (non-functional)	8.74408	11.9358	-16.0678	-9.13726	0	0	down	coding	109
236359_at	SCN4B	NM_001142348	sodium channel, voltage-gated, type IV, beta subunit	5.70008	8.85618	-18.0796	-8.91417	0	0	down	coding	110
222722_at	OGN	NM_014057	osteoglycin	5.76181	8.91061	-10.2056	-8.86922	0	0	down	coding	111
1556579_s_at	IGSF10	NM_001178145	immunoglobulin superfamily, member 10	5.49772	8.64369	-19.7257	-8.85176	0	0	down	coding	112
1555191_a_at	FHL5	NM_001170807	four and a half LIM domains 5	4.86378	8.00784	-20.8324	-8.84007	0	0	down	coding	113
239349_at	C1QTNF7	NM_001135170	C1q and tumor necrosis factor related protein 7	4.91638	8.04801	-16.2234	-8.76422	0	0	down	coding	114
210067_at	AQP4	NM_001650	aquaporin 4	6.23872	9.36515	-10.2426	-8.73274	0	0	down	coding	115
230250_at	PTPRB	NM_001109754	protein tyrosine phosphatase, receptor type, B	7.98272	11.1035	-18.1509	-8.69882	0	0	down	coding	116
223623_at	C2orf40	NM_032411	chromosome 2 open reading frame 40	6.37255	9.49337	-12.5599	-8.69877	0	0	down	coding	117
210066_s_at	AQP4	NM_001650	aquaporin 4	5.98903	9.10387	-10.4411	-8.66284	0	0	down	coding	118
228875_at	FAM162B	NM_001085480	family with sequence similarity 162, member B	6.82267	9.92427	-18.7015	-8.58374	0	0	down	coding	119
209763_at	CHRDL1	NM_001143981	chordin-like 1	7.49831	10.5987	-12.8385	-8.57666	0	0	down	coding	120
235649_at	ADAMTS8	NM_007037	ADAM metallopeptidase with thrombospondin type 1 motif, 8	6.53772	9.63575	-20.2977	-8.56252	0	0	down	coding	121
1555801_s_at	ZNF385B	NM_001113397	zinc finger protein 385B	5.77708	8.86923	-11.1368	-8.52766	0	0	down	coding	122
219689_at	SEMA3G	NM_020163	sema domain, immunoglobulin domain (Ig), short basic domain, secreted, (semaphorin) 3G	5.75433	8.84563	-17.9567	-8.52265	0	0	down	coding	123
223278_at	GJB2	NM_004004	gap junction protein, beta 2, 26kDa	7.46488	4.37914	9.47633	8.48982	0	0	up	coding	124
209292_at	ID4	NM_001546	inhibitor of DNA binding 4, dominant negative helix-loop-helix protein	6.26504	9.34029	-13.8261	-8.42838	0	0	down	coding	125
238593_at	C11orf80	NM_024650	chromosome 11 open reading frame 80	6.7051	3.63013	14.2271	8.42672	0	0	up	coding	126
226625_at	TGFBR3	NM_001195683	transforming growth factor, beta receptor III	7.55725	10.631	-17.9816	-8.41977	0	0	down	coding	127
205935_at	FOXF1	NM_001451	forkhead box F1	6.99299	10.0667	-19.7875	-8.41916	0	0	down	coding	128
209220_at	GPC3	NM_001164617	glypican 3	6.5708	9.64272	-17.0963	-8.40892	0	0	down	coding	129
220351_at	CCRL1	NM_016557	chemokine (C-C motif) receptor-like 1	4.69411	7.76534	-21.6505	-8.40491	0	0	down	coding	130
205609_at	ANGPT1	NM_001146	angiopoietin 1	6.83571	9.9042	-14.6125	-8.38898	0	0	down	coding	131
242500_at	---	---	---	5.17253	8.23711	-21.6305	-8.36623	0	0	down	coding	132
223678_s_at	SFTPA1	NM_001093770	surfactant protein A1	10.6844	13.7467	-8.28299	-8.35282	0	0	down	coding	133
238062_at	GPIHBP1	NM_178172	glycosylphosphatidylinositol anchored high density lipoprotein binding protein 1	5.85502	8.91561	-19.4641	-8.34314	0	0	down	coding	134
205357_s_at	AGTR1	NM_000685	angiotensin II receptor, type 1	5.3903	8.44891	-15.2518	-8.33171	0	0	down	coding	135
213974_at	ADAMTSL3	NM_207517	ADAMTS-like 3	5.57868	8.63597	-20.1341	-8.32412	0	0	down	coding	136
223062_s_at	PSAT1	NM_021154	phosphoserine aminotransferase 1	8.55378	5.50732	13.9038	8.26185	0	0	up	coding	137
227006_at	PPP1R14A	NM_001243947	protein phosphatase 1, regulatory (inhibitor) subunit 14A	6.77802	9.81125	-17.5799	-8.18642	0	0	down	coding	138
203764_at	DLGAP5	NM_001146015	discs, large (Drosophila) homolog-associated protein 5	7.12271	4.10057	12.9991	8.1237	0	0	up	coding	139
219918_s_at	ASPM	NM_001206846	asp (abnormal spindle) homolog, microcephaly associated (Drosophila)	7.4677	4.45196	12.7703	8.08779	0	0	up	coding	140
219436_s_at	EMCN	NM_001159694	endomucin	6.16978	9.18184	-15.6025	-8.06714	0	0	down	coding	141
219682_s_at	TBX3	NM_005996	T-box 3	5.16081	8.17211	-18.8752	-8.0629	0	0	down	coding	142
204154_at	CDO1	NM_001801	cysteine dioxygenase type 1	5.74855	8.75581	-16.6199	-8.04032	0	0	down	coding	143
242517_at	KISS1R	NM_032551	KISS1 receptor	7.61671	4.61027	9.42904	8.03583	0	0	up	coding	144
235591_at	SSTR1	NM_001049	somatostatin receptor 1	4.72727	7.7336	-14.5294	-8.03518	0	0	down	coding	145
209170_s_at	GPM6B	NM_001001994	glycoprotein M6B	6.85253	9.85593	-17.893	-8.01891	0	0	down	coding	146
229308_at	ANKRD29	NM_173505	ankyrin repeat domain 29	5.75916	8.75666	-14.4199	-7.98613	0	0	down	coding	147
204677_at	CDH5	NM_001114117	cadherin 5, type 2 (vascular endothelium)	7.22591	10.2207	-18.5917	-7.9714	0	0	down	coding	148
223779_at	AFAP1-AS1	NM_032654	AFAP1 antisense RNA 1	7.70469	4.71316	10.2058	7.9532	0	0	up	coding	149
227419_x_at	PLAC9	NM_001012973	placenta-specific 9	6.31633	9.30685	-19.759	-7.94761	0	0	down	coding	150
204894_s_at	AOC3	NM_001277731	amine oxidase, copper containing 3	8.38777	11.378	-15.1089	-7.9458	0	0	down	coding	151
221795_at	NTRK2	NM_001007097	neurotrophic tyrosine kinase, receptor, type 2	4.39313	7.37732	-11.8795	-7.91276	0	0	down	coding	152
220037_s_at	LYVE1	NM_006691	lymphatic vessel endothelial hyaluronan receptor 1	5.03865	8.0215	-13.943	-7.90545	0	0	down	coding	153
244455_at	KCNT2	NM_198503	potassium channel, subfamily T, member 2	4.92836	7.90961	-17.8959	-7.89673	0	0	down	coding	154
206331_at	CALCRL	NM_001271751	calcitonin receptor-like	6.83881	9.81736	-15.8766	-7.88195	0	0	down	coding	155
1556037_s_at	HHIP	NM_022475	hedgehog interacting protein	5.25603	8.23315	-16.25	-7.87413	0	0	down	coding	156
226228_at	AQP4	NM_001650	aquaporin 4	9.51911	12.4956	-8.5951	-7.87069	0	0	down	coding	157
209167_at	GPM6B	NM_001001994	glycoprotein M6B	6.67236	9.64191	-16.0916	-7.83295	0	0	down	coding	158
239262_at	OTTHUMG00000167230	---	NULL	5.44954	8.41753	-20.7008	-7.82445	0	0	down	coding	159
237466_s_at	HHIP	NM_022475	hedgehog interacting protein	5.12809	8.09047	-19.1511	-7.79408	0	0	down	coding	160
209894_at	LEPR	NM_001003679	leptin receptor	7.70543	10.6512	-12.4566	-7.70505	0	0	down	coding	161
223775_at	HHIP	NM_022475	hedgehog interacting protein	3.77058	6.71477	-19.9066	-7.69647	0	0	down	coding	162
206069_s_at	ACADL	NM_001608	acyl-CoA dehydrogenase, long chain	4.66082	7.60236	-20.9524	-7.68231	0	0	down	coding	163
206167_s_at	ARHGAP6	NM_001174	Rho GTPase activating protein 6	6.16644	9.10793	-20.2145	-7.68203	0	0	down	coding	164
206481_s_at	LDB2	NM_001130834	LIM domain binding 2	7.30839	10.2475	-17.8637	-7.66934	0	0	down	coding	165
1560850_at	AC008268.1	---	NULL	6.13528	9.07016	-8.40642	-7.64693	0	0	down	coding	166
228698_at	SOX7	NM_031439	SRY (sex determining region Y)-box 7	6.7624	9.69686	-14.1701	-7.64469	0	0	down	coding	167
228568_at	GCOM1	NM_001018090	GRINL1A complex locus 1	5.97287	8.9047	-21.0894	-7.63078	0	0	down	coding	168
206208_at	CA4	NM_000717	carbonic anhydrase IV	6.43972	9.3673	-30.2932	-7.60829	0	0	down	coding	169
207302_at	SGCG	NM_000231	sarcoglycan, gamma (35kDa dystrophin-associated glycoprotein)	4.47123	7.39746	-23.7959	-7.6012	0	0	down	coding	170
205978_at	KL	NM_004795	klotho	4.2348	7.1586	-17.2376	-7.58844	0	0	down	coding	171
223395_at	ABI3BP	NM_015429	ABI family, member 3 (NESH) binding protein	8.57598	11.4961	-11.7176	-7.56893	0	0	down	coding	172
214091_s_at	GPX3	NM_002084	glutathione peroxidase 3 (plasma)	10.196	13.1141	-17.6667	-7.55807	0	0	down	coding	173
229641_at	CCBE1	NM_133459	collagen and calcium binding EGF domains 1	5.96987	8.88226	-19.6713	-7.52862	0	0	down	coding	174
212097_at	CAV1	NM_001172895	caveolin 1, caveolae protein, 22kDa	10.3982	13.3101	-13.8345	-7.52618	0	0	down	coding	175
204846_at	CP	NM_000096	ceruloplasmin (ferroxidase)	10.0632	7.15492	8.26898	7.50718	0	0	up	coding	176
225660_at	SEMA6A	NM_020796	sema domain, transmembrane domain (TM), and cytoplasmic domain, (semaphorin) 6A	6.10969	9.01664	-19.1336	-7.50029	0	0	down	coding	177
205608_s_at	ANGPT1	NM_001146	angiopoietin 1	7.1182	10.0215	-14.6385	-7.48114	0	0	down	coding	178
232122_s_at	VEPH1	NM_001167911	ventricular zone expressed PH domain-containing 1	6.59216	9.49447	-11.6096	-7.47624	0	0	down	coding	179
207547_s_at	FAM107A	NM_001076778	family with sequence similarity 107, member A	6.64936	9.54732	-21.4463	-7.4537	0	0	down	coding	180
236335_at	GUCY1A2	NM_000855	guanylate cyclase 1, soluble, alpha 2	5.77875	8.67505	-16.5389	-7.44511	0	0	down	coding	181
238018_at	FAM150B	NM_001002919	family with sequence similarity 150, member B	5.06019	7.95512	-14.4846	-7.43807	0	0	down	coding	182
228850_s_at	SLIT2	NM_004787	slit homolog 2 (Drosophila)	6.53277	9.42339	-17.7856	-7.41591	0	0	down	coding	183
220677_s_at	ADAMTS8	NM_007037	ADAM metallopeptidase with thrombospondin type 1 motif, 8	5.07668	7.96727	-19.7448	-7.41573	0	0	down	coding	184
226769_at	FIBIN	NM_203371	fin bud initiation factor homolog (zebrafish)	7.05022	9.93859	-13.6398	-7.40431	0	0	down	coding	185
213316_at	KIAA1462	NM_020848	KIAA1462	6.2892	9.17712	-19.6515	-7.40202	0	0	down	coding	186
1555800_at	ZNF385B	NM_001113397	zinc finger protein 385B	6.2377	9.12443	-10.7008	-7.39594	0	0	down	coding	187
205883_at	ZBTB16	NM_001018011	zinc finger and BTB domain containing 16	6.31677	9.20215	-11.4839	-7.38903	0	0	down	coding	188
231773_at	ANGPTL1	NM_004673	angiopoietin-like 1	5.53032	8.40234	-18.9818	-7.32088	0	0	down	coding	189
209614_at	ADH1B	NM_000668	alcohol dehydrogenase 1B (class I), beta polypeptide	5.89108	8.76088	-14.0534	-7.30964	0	0	down	coding	190
229151_at	SLC14A1	NM_001128588	solute carrier family 14 (urea transporter), member 1 (Kidd blood group)	4.26539	7.1314	-15.3423	-7.29043	0	0	down	coding	191
233903_s_at	ARHGEF26	NM_001251962	Rho guanine nucleotide exchange factor (GEF) 26	4.67405	7.53982	-18.257	-7.28926	0	0	down	coding	192
1558034_s_at	CP	NM_000096	ceruloplasmin (ferroxidase)	9.19339	6.32874	7.90524	7.28362	0	0	up	coding	193
223836_at	FGFBP2	NM_031950	fibroblast growth factor binding protein 2	4.6301	7.49147	-16.7258	-7.26703	0	0	down	coding	194
214146_s_at	PPBP	NM_002704	pro-platelet basic protein (chemokine (C-X-C motif) ligand 7)	4.56589	7.42475	-9.33118	-7.25442	0	0	down	coding	195
222885_at	EMCN	NM_001159694	endomucin	7.43645	10.2926	-15.6865	-7.24087	0	0	down	coding	196
227662_at	SYNPO2	NM_001128933	synaptopodin 2	6.37599	9.23068	-11.2682	-7.23349	0	0	down	coding	197
218730_s_at	OGN	NM_014057	osteoglycin	5.48791	8.34201	-10.5051	-7.23051	0	0	down	coding	198
209773_s_at	RRM2	NM_001034	ribonucleotide reductase M2	9.16185	6.30991	12.8368	7.21971	0	0	up	coding	199
201890_at	RRM2	NM_001034	ribonucleotide reductase M2	9.14288	6.29445	12.7607	7.20216	0	0	up	coding	200
227929_at	LIN7A	NM_004664	lin-7 homolog A (C. elegans)	5.59851	8.43996	-19.631	-7.1674	0	0	down	coding	201
205326_at	RAMP3	NM_005856	receptor (G protein-coupled) activity modifying protein 3	7.12104	9.96178	-18.6958	-7.16388	0	0	down	coding	202
205856_at	SLC14A1	NM_001128588	solute carrier family 14 (urea transporter), member 1 (Kidd blood group)	4.13116	6.96782	-14.213	-7.14365	0	0	down	coding	203
236029_at	FAT3	NM_001008781	FAT atypical cadherin 3	4.88643	7.72022	-17.7641	-7.12944	0	0	down	coding	204
205498_at	GHR	NM_000163	growth hormone receptor	4.87107	7.701	-17.8036	-7.11038	0	0	down	coding	205
226462_at	STXBP6	NM_014178	syntaxin binding protein 6 (amisyn)	4.97596	7.8034	-15.1601	-7.09816	0	0	down	coding	206
201496_x_at	MYH11	NM_001040113	myosin, heavy chain 11, smooth muscle	6.20066	9.02791	-12.1489	-7.09719	0	0	down	coding	207
204351_at	S100P	NM_005980	S100 calcium binding protein P	10.645	7.81844	7.48748	7.094	0	0	up	coding	208
220327_at	VGLL3	NM_016206	vestigial like 3 (Drosophila)	5.99025	8.81356	-15.6769	-7.07788	0	0	down	coding	209
227253_at	CP	NM_000096	ceruloplasmin (ferroxidase)	10.0878	7.27235	8.05741	7.03951	0	0	up	coding	210
227088_at	PDE5A	NM_001083	phosphodiesterase 5A, cGMP-specific	7.10606	9.92131	-17.0061	-7.0384	0	0	down	coding	211
203323_at	CAV2	NM_001206747	caveolin 2	9.30788	12.1221	-14.5911	-7.03338	0	0	down	coding	212
231001_at	FIBIN	NM_203371	fin bud initiation factor homolog (zebrafish)	5.84757	8.65769	-15.3789	-7.0134	0	0	down	coding	213
207526_s_at	IL1RL1	NM_003856	interleukin 1 receptor-like 1	5.05129	7.86102	-8.55218	-7.01154	0	0	down	coding	214
209169_at	GPM6B	NM_001001994	glycoprotein M6B	5.31407	8.12267	-18.3025	-7.00602	0	0	down	coding	215
203744_at	HMGB3	NM_005342	high mobility group box 3	10.1	7.29459	14.341	6.99076	0	0	up	coding	216
226766_at	ROBO2	NM_001128929	roundabout, axon guidance receptor, homolog 2 (Drosophila)	5.47247	8.27318	-13.054	-6.96785	0	0	down	coding	217
228731_at	GUCY1A2	NM_000855	guanylate cyclase 1, soluble, alpha 2	6.6129	9.40985	-16.9928	-6.94966	0	0	down	coding	218
219148_at	PBK	NM_018492	PDZ binding kinase	7.15365	4.36067	10.2586	6.93062	0	0	up	coding	219
209793_at	GRIA1	NM_000827	glutamate receptor, ionotropic, AMPA 1	4.78496	7.57315	-20.0362	-6.90765	0	0	down	coding	220
223381_at	NUF2	NM_031423	NUF2, NDC80 kinetochore complex component, homolog (S. cerevisiae)	6.89902	4.11526	11.7	6.88645	0	0	up	coding	221
205206_at	KAL1	NM_000216	Kallmann syndrome 1 sequence	9.04795	11.8288	-14.2607	-6.8726	0	0	down	coding	222
231841_s_at	KIAA1462	NM_020848	KIAA1462	5.79078	8.569	-17.0992	-6.86005	0	0	down	coding	223
205471_s_at	DACH1	NM_004392	dachshund homolog 1 (Drosophila)	4.69145	7.46712	-19.3627	-6.84795	0	0	down	coding	224
235666_at	ITGA8	NM_003638	integrin, alpha 8	7.25804	10.0317	-15.2311	-6.83858	0	0	down	coding	225
209168_at	GPM6B	NM_001001994	glycoprotein M6B	4.521	7.28959	-18.108	-6.8144	0	0	down	coding	226
235228_at	CCDC85A	NM_001080433	coiled-coil domain containing 85A	5.19318	7.95552	-16.4331	-6.78494	0	0	down	coding	227
205384_at	FXYD1	NM_005031	FXYD domain containing ion transport regulator 1	6.70498	9.4658	-19.7459	-6.77783	0	0	down	coding	228
220994_s_at	STXBP6	NM_014178	syntaxin binding protein 6 (amisyn)	5.64614	8.40404	-15.7042	-6.76411	0	0	down	coding	229
205554_s_at	DNASE1L3	NM_001256560	deoxyribonuclease I-like 3	6.02186	8.7729	-11.2904	-6.73201	0	0	down	coding	230
204320_at	COL11A1	NM_001190709	collagen, type XI, alpha 1	6.64224	3.89227	8.17507	6.72705	0	0	up	coding	231
238460_at	FAM83A	NM_032899	family with sequence similarity 83, member A	6.46947	3.72023	10.3211	6.72361	0	0	up	coding	232
235568_at	C19orf59	NM_174918	chromosome 19 open reading frame 59	7.9422	10.6906	-11.5064	-6.71978	0	0	down	coding	233
202524_s_at	SPOCK2	NM_001134434	sparc/osteonectin, cwcv and kazal-like domains proteoglycan (testican) 2	7.7534	10.4949	-18.7249	-6.68754	0	0	down	coding	234
206311_s_at	PLA2G1B	NM_000928	phospholipase A2, group IB (pancreas)	5.83622	8.57613	-13.3817	-6.68027	0	0	down	coding	235
1554547_at	FAM13C	NM_001001971	family with sequence similarity 13, member C	6.30327	9.03753	-15.2632	-6.65418	0	0	down	coding	236
226950_at	ACVRL1	NM_000020	activin A receptor type II-like 1	7.36719	10.0982	-22.6998	-6.63926	0	0	down	coding	237
210068_s_at	AQP4	NM_001650	aquaporin 4	7.57435	10.3005	-9.03618	-6.61703	0	0	down	coding	238
204579_at	FGFR4	NM_002011	fibroblast growth factor receptor 4	6.11102	8.83703	-22.2316	-6.61623	0	0	down	coding	239
227198_at	AFF3	NM_001025108	AF4/FMR2 family, member 3	5.69862	8.41868	-11.2827	-6.58899	0	0	down	coding	240
209821_at	IL33	NM_001199640	interleukin 33	7.12385	9.84184	-11.4876	-6.57956	0	0	down	coding	241
215918_s_at	SPTBN1	NM_003128	spectrin, beta, non-erythrocytic 1	5.82753	8.54386	-20.728	-6.57199	0	0	down	coding	242
219478_at	WFDC1	NM_021197	WAP four-disulfide core domain 1	6.78749	9.50303	-14.5559	-6.56839	0	0	down	coding	243
202311_s_at	COL1A1	NM_000088	collagen, type I, alpha 1	8.50906	5.79373	10.3841	6.56742	0	0	up	coding	244
209493_at	PDZD2	NM_015022	PDZ domain containing 2	7.40237	10.1173	-15.7971	-6.56551	0	0	down	coding	245
218542_at	CEP55	NM_001127182	centrosomal protein 55kDa	6.76329	4.04879	11.3464	6.56367	0	0	up	coding	246
244780_at	SGPP2	NM_152386	sphingosine-1-phosphate phosphatase 2	9.15987	6.44857	11.3834	6.54911	0	0	up	coding	247
229461_x_at	NEGR1	NM_173808	neuronal growth regulator 1	5.15346	7.86358	-13.0304	-6.54375	0	0	down	coding	248
217177_s_at	PTPRB	NM_001109754	protein tyrosine phosphatase, receptor type, B	5.47641	8.18611	-22.901	-6.54187	0	0	down	coding	249
225207_at	PDK4	NM_002612	pyruvate dehydrogenase kinase, isozyme 4	8.07658	10.7854	-14.5999	-6.53768	0	0	down	coding	250
226028_at	ROBO4	NM_019055	roundabout, axon guidance receptor, homolog 4 (Drosophila)	7.18032	9.88865	-18.7768	-6.53564	0	0	down	coding	251
225655_at	UHRF1	NM_001048201	ubiquitin-like with PHD and ring finger domains 1	7.75879	5.05046	14.0762	6.53562	0	0	up	coding	252
236065_at	---	---	---	6.16452	8.87158	-10.5886	-6.52988	0	0	down	coding	253
1560359_at	PELO	NM_015946	pelota homolog (Drosophila)	4.64137	7.34768	-22.0256	-6.52652	0	0	down	coding	254
203548_s_at	LPL	NM_000237	lipoprotein lipase	8.14934	10.8477	-11.5347	-6.49061	0	0	down	coding	255
204396_s_at	GRK5	NM_005308	G protein-coupled receptor kinase 5	7.99305	10.6897	-21.4438	-6.48313	0	0	down	coding	256
230720_at	RNF182	NM_001165032	ring finger protein 182	4.62463	7.3206	-13.6663	-6.47989	0	0	down	coding	257
206068_s_at	ACADL	NM_001608	acyl-CoA dehydrogenase, long chain	5.56106	8.25335	-16.7464	-6.46336	0	0	down	coding	258
205960_at	PDK4	NM_002612	pyruvate dehydrogenase kinase, isozyme 4	5.7164	8.4027	-13.2919	-6.43659	0	0	down	coding	259
218976_at	DNAJC12	NM_021800	DnaJ (Hsp40) homolog, subfamily C, member 12	8.73389	6.04806	7.70653	6.43452	0	0	up	coding	260
205941_s_at	COL10A1	NM_000493	collagen, type X, alpha 1	8.71992	6.03432	10.6028	6.43348	0	0	up	coding	261
219213_at	JAM2	NM_001270407	junctional adhesion molecule 2	6.78116	9.4575	-18.1964	-6.39234	0	0	down	coding	262
228665_at	CYYR1	NM_052954	cysteine/tyrosine-rich 1	7.24152	9.91766	-17.1024	-6.39142	0	0	down	coding	263
214199_at	SFTPD	NM_003019	surfactant protein D	10.2386	12.9143	-10.1908	-6.38975	0	0	down	coding	264
1569003_at	VMP1	NM_030938	vacuole membrane protein 1	9.4499	6.78071	10.9211	6.36073	0	0	up	coding	265
211737_x_at	PTN	NM_002825	pleiotrophin	6.69959	9.36431	-12.3301	-6.34105	0	0	down	coding	266
229839_at	SCARA5	NM_173833	scavenger receptor class A, member 5 (putative)	5.20193	7.86549	-11.8171	-6.33595	0	0	down	coding	267
205019_s_at	VIPR1	NM_001251882	vasoactive intestinal peptide receptor 1	7.4615	10.1245	-17.547	-6.33353	0	0	down	coding	268
202768_at	FOSB	NM_001114171	FBJ murine osteosarcoma viral oncogene homolog B	8.2008	10.8635	-7.06997	-6.33199	0	0	down	coding	269
201348_at	GPX3	NM_002084	glutathione peroxidase 3 (plasma)	10.6504	13.313	-16.4261	-6.33149	0	0	down	coding	270
204641_at	NEK2	NM_001204182	NIMA-related kinase 2	7.37348	4.71241	11.381	6.32502	0	0	up	coding	271
210906_x_at	AQP4	NM_001650	aquaporin 4	7.10265	9.76229	-9.56723	-6.31876	0	0	down	coding	272
205846_at	PTPRB	NM_001109754	protein tyrosine phosphatase, receptor type, B	6.29112	8.94498	-16.2663	-6.2935	0	0	down	coding	273
225078_at	EMP2	NM_001424	epithelial membrane protein 2	10.0791	12.7241	-18.3256	-6.25492	0	0	down	coding	274
207069_s_at	SMAD6	NM_001142861	SMAD family member 6	6.78684	9.43113	-16.7654	-6.25186	0	0	down	coding	275
230670_at	IGSF10	NM_001178145	immunoglobulin superfamily, member 10	6.48278	9.1269	-17.6271	-6.25115	0	0	down	coding	276
239849_at	---	---	---	4.33826	6.97165	-15.1136	-6.20482	0	0	down	coding	277
220334_at	RGS17	NM_012419	regulator of G-protein signaling 17	7.27982	4.64687	10.0548	6.20291	0	0	up	coding	278
214265_at	ITGA8	NM_003638	integrin, alpha 8	6.84538	9.47738	-14.2823	-6.19882	0	0	down	coding	279
229529_at	TCF21	NM_003206	transcription factor 21	6.39116	9.02085	-20.491	-6.18892	0	0	down	coding	280
204468_s_at	TIE1	NM_001253357	tyrosine kinase with immunoglobulin-like and EGF-like domains 1	6.51305	9.14059	-15.9821	-6.17972	0	0	down	coding	281
216474_x_at	TPSAB1	NM_003294	tryptase alpha/beta 1	8.74976	11.3753	-11.9416	-6.17126	0	0	down	coding	282
205779_at	RAMP2	NM_005854	receptor (G protein-coupled) activity modifying protein 2	6.25061	8.87479	-19.9926	-6.16533	0	0	down	coding	283
228692_at	PREX2	NM_024870	phosphatidylinositol-3,4,5-trisphosphate-dependent Rac exchange factor 2	4.86412	7.48312	-15.3489	-6.14325	0	0	down	coding	284
206953_s_at	LPHN2	NM_012302	latrophilin 2	7.38133	9.99886	-17.5497	-6.13699	0	0	down	coding	285
203434_s_at	MME	NM_000902	membrane metallo-endopeptidase	5.32554	7.94203	-10.2129	-6.13259	0	0	down	coding	286
230645_at	FRMD3	NM_001244959	FERM domain containing 3	5.82709	8.44312	-17.5901	-6.13064	0	0	down	coding	287
236262_at	MMRN2	NM_024756	multimerin 2	5.52942	8.14466	-16.5898	-6.12728	0	0	down	coding	288
219059_s_at	LYVE1	NM_006691	lymphatic vessel endothelial hyaluronan receptor 1	6.12111	8.73565	-15.3446	-6.12428	0	0	down	coding	289
202503_s_at	KIAA0101	NM_001029989	KIAA0101	9.8077	7.19337	13.576	6.1234	0	0	up	coding	290
227197_at	ARHGEF26	NM_001251962	Rho guanine nucleotide exchange factor (GEF) 26	7.44282	10.056	-16.4945	-6.1183	0	0	down	coding	291
235044_at	CYYR1	NM_052954	cysteine/tyrosine-rich 1	5.96519	8.5783	-15.8456	-6.11823	0	0	down	coding	292
235306_at	GIMAP8	NM_175571	GTPase, IMAP family member 8	7.21029	9.82143	-14.7604	-6.10986	0	0	down	coding	293
209897_s_at	SLIT2	NM_004787	slit homolog 2 (Drosophila)	8.14891	10.7562	-17.7727	-6.09353	0	0	down	coding	294
235763_at	SLC44A5	NM_001130058	solute carrier family 44, member 5	6.22543	3.61936	7.93834	6.08845	0	0	up	coding	295
226670_s_at	PABPC1L	NM_001124756	poly(A) binding protein, cytoplasmic 1-like	9.03441	6.42926	12.9694	6.08457	0	0	up	coding	296
1552766_at	HS6ST2	NM_001077188	heparan sulfate 6-O-sulfotransferase 2	5.80809	3.20454	9.3816	6.07782	0	0	up	coding	297
236936_at	---	---	---	5.57189	8.17072	-12.4346	-6.05792	0	0	down	coding	298
225601_at	HMGB3	NM_005342	high mobility group box 3	9.63542	7.03721	11.6633	6.05534	0	0	up	coding	299
217546_at	MT1M	NM_176870	metallothionein 1M	6.15632	8.74979	-9.62187	-6.03547	0	0	down	coding	300
225571_at	LIFR	NM_001127671	leukemia inhibitory factor receptor alpha	6.77579	9.36525	-12.5927	-6.01876	0	0	down	coding	301
225895_at	SYNPO2	NM_001128933	synaptopodin 2	6.87144	9.45727	-11.5313	-6.00362	0	0	down	coding	302
227827_at	---	---	---	5.97741	8.5609	-11.078	-5.99388	0	0	down	coding	303
203562_at	FEZ1	NM_005103	fasciculation and elongation protein zeta 1 (zygin I)	7.04625	9.62954	-13.767	-5.99303	0	0	down	coding	304
227480_at	SUSD2	NM_019601	sushi domain containing 2	8.84257	11.4242	-8.87279	-5.98621	0	0	down	coding	305
238320_at	MIR612	NR_002802	microRNA 612	9.07585	6.49488	8.06235	5.98343	0	0	up	coding	306
207134_x_at	TPSB2	NM_024164	tryptase beta 2 (gene/pseudogene)	8.75648	11.3362	-11.8414	-5.97833	0	0	down	coding	307
219597_s_at	DUOX1	NM_017434	dual oxidase 1	6.25634	8.83468	-13.9531	-5.97253	0	0	down	coding	308
202112_at	VWF	NM_000552	von Willebrand factor	9.17238	11.7438	-14.6939	-5.94378	0	0	down	coding	309
238206_at	RXFP1	NM_001253727	relaxin/insulin-like family peptide receptor 1	4.64639	7.2164	-14.988	-5.93814	0	0	down	coding	310
218876_at	TPPP3	NM_015964	tubulin polymerization-promoting protein family member 3	7.82127	10.3892	-10.216	-5.92946	0	0	down	coding	311
204825_at	MELK	NM_001256685	maternal embryonic leucine zipper kinase	8.20615	5.63978	12.1552	5.9232	0	0	up	coding	312
219908_at	DKK2	NM_014421	dickkopf WNT signaling pathway inhibitor 2	4.87673	7.44258	-10.9785	-5.92105	0	0	down	coding	313
40560_at	TBX2	NM_005994	T-box 2	7.62895	10.1945	-15.8466	-5.91972	0	0	down	coding	314
205683_x_at	TPSAB1	NM_003294	tryptase alpha/beta 1	8.76834	11.3309	-12.0091	-5.90771	0	0	down	coding	315
233947_s_at	TBX5-AS1	NR_038440	TBX5 antisense RNA 1	5.46306	8.02043	-17.0667	-5.88634	0	0	down	coding	316
206134_at	ADAMDEC1	NM_001145271	ADAM-like, decysin 1	7.57906	5.02419	7.21744	5.87614	0	0	up	coding	317
241031_at	C2CD4A	NM_207322	C2 calcium-dependent domain containing 4A	6.55041	3.99753	10.8103	5.86806	0	0	up	coding	318
1555216_a_at	LOC101060406	XM_003960740	uncharacterized LOC101060406	5.58854	8.14127	-20.2378	-5.86745	0	0	down	coding	319
223484_at	C15orf48	NM_032413	chromosome 15 open reading frame 48	10.0752	7.52345	9.51635	5.86353	0	0	up	coding	320
217628_at	CLIC5	NM_001114086	chloride intracellular channel 5	5.30899	7.85937	-15.8783	-5.85788	0	0	down	coding	321
202095_s_at	BIRC5	NM_001012270	baculoviral IAP repeat containing 5	7.67073	5.12096	12.714	5.8554	0	0	up	coding	322
231947_at	MYCT1	NM_025107	myc target 1	5.92358	8.471	-15.7707	-5.84587	0	0	down	coding	323
204482_at	CLDN5	NM_001130861	claudin 5	7.48974	10.0362	-18.9167	-5.84214	0	0	down	coding	324
1553413_at	FLJ13744	---	uncharacterized FLJ13744	6.7753	4.22947	6.19768	5.83943	0	0	up	coding	325
206898_at	CDH19	NM_001271028	cadherin 19, type 2	4.21155	6.75675	-17.7314	-5.8369	0	0	down	coding	326
202575_at	CRABP2	NM_001199723	cellular retinoic acid binding protein 2	9.18064	6.63859	10.9158	5.82416	0	0	up	coding	327
218723_s_at	RGCC	NM_014059	regulator of cell cycle	10.463	13.0042	-18.1182	-5.8207	0	0	down	coding	328
205347_s_at	LOC101060235	NM_021992	thymosin beta-15B-like	5.63632	8.17678	-10.9296	-5.81775	0	0	down	coding	329
205472_s_at	DACH1	NM_004392	dachshund homolog 1 (Drosophila)	4.18953	6.72697	-16.52	-5.80556	0	0	down	coding	330
239942_at	---	---	---	4.16937	6.7064	-15.1078	-5.80392	0	0	down	coding	331
225911_at	NPNT	NM_001033047	nephronectin	8.57816	11.1107	-12.3887	-5.78601	0	0	down	coding	332
217678_at	SLC7A11	NM_014331	solute carrier family 7 (anionic amino acid transporter light chain, xc- system), member 11	7.15556	4.62436	7.04588	5.78055	0	0	up	coding	333
208161_s_at	ABCC3	NM_001144070	ATP-binding cassette, sub-family C (CFTR/MRP), member 3	10.0799	7.5499	10.7536	5.77572	0	0	up	coding	334
228716_at	THRB	NM_000461	thyroid hormone receptor, beta	5.81971	8.34913	-12.2743	-5.77342	0	0	down	coding	335
222121_at	ARHGEF26	NM_001251962	Rho guanine nucleotide exchange factor (GEF) 26	4.56692	7.0934	-19.3619	-5.76163	0	0	down	coding	336
244745_at	RERG	NM_001190726	RAS-like, estrogen-regulated, growth inhibitor	5.24972	7.77604	-14.264	-5.76098	0	0	down	coding	337
205792_at	WISP2	NM_003881	WNT1 inducible signaling pathway protein 2	6.66466	9.18538	-13.2847	-5.73866	0	0	down	coding	338
1558397_at	PECAM1	NM_000442	platelet/endothelial cell adhesion molecule 1	5.98922	8.5099	-14.6148	-5.73852	0	0	down	coding	339
210084_x_at	TPSAB1	NM_003294	tryptase alpha/beta 1	8.41832	10.9373	-12.0223	-5.73192	0	0	down	coding	340
204422_s_at	FGF2	NM_002006	fibroblast growth factor 2 (basic)	4.3659	6.88233	-19.397	-5.72166	0	0	down	coding	341
238178_at	---	---	---	4.35204	6.86804	-17.0506	-5.71992	0	0	down	coding	342
226303_at	PGM5	NM_021965	phosphoglucomutase 5	6.48741	9.00263	-12.2103	-5.71684	0	0	down	coding	343
204115_at	GNG11	NM_004126	guanine nucleotide binding protein (G protein), gamma 11	9.11596	11.6304	-12.9018	-5.71395	0	0	down	coding	344
243818_at	SFTA1P	NR_027082	surfactant associated 1, pseudogene	7.26825	9.78209	-10.8735	-5.7114	0	0	down	coding	345
241782_at	NEBL	NM_001173484	nebulette	5.24674	7.76008	-16.3032	-5.70941	0	0	down	coding	346
209921_at	SLC7A11	NM_014331	solute carrier family 7 (anionic amino acid transporter light chain, xc- system), member 11	8.37887	5.86575	6.91398	5.70851	0	0	up	coding	347
206283_s_at	TAL1	NM_003189	T-cell acute lymphocytic leukemia 1	5.21182	7.7242	-18.5517	-5.70559	0	0	down	coding	348
223861_at	HORMAD1	NM_001199829	HORMA domain containing 1	5.80614	3.29544	6.80915	5.69896	0	0	up	coding	349
224013_s_at	SOX7	NM_031439	SRY (sex determining region Y)-box 7	4.00968	6.51603	-15.2495	-5.68179	0	0	down	coding	350
206102_at	GINS1	NM_021067	GINS complex subunit 1 (Psf1 homolog)	7.3208	4.81501	13.9423	5.67961	0	0	up	coding	351
219990_at	E2F8	NM_001256371	E2F transcription factor 8	6.29043	3.78542	14.2695	5.67653	0	0	up	coding	352
202242_at	TSPAN7	NM_004615	tetraspanin 7	7.27364	9.7785	-10.6668	-5.67592	0	0	down	coding	353
229302_at	TMEM178A	NM_001167959	transmembrane protein 178A	5.78995	8.29385	-14.0614	-5.67216	0	0	down	coding	354
205632_s_at	PIP5K1B	NM_001031687	phosphatidylinositol-4-phosphate 5-kinase, type I, beta	6.85441	9.35444	-13.3447	-5.65699	0	0	down	coding	355
210052_s_at	TPX2	NM_012112	TPX2, microtubule-associated, homolog (Xenopus laevis)	7.89549	5.39724	11.6884	5.65001	0	0	up	coding	356
218960_at	TMPRSS4	NM_001083947	transmembrane protease, serine 4	8.52614	6.02938	12.2173	5.64417	0	0	up	coding	357
236383_at	---	---	---	4.81901	7.31307	-16.0741	-5.63361	0	0	down	coding	358
206023_at	NMU	NM_006681	neuromedin U	7.69986	5.20879	8.37189	5.62193	0	0	up	coding	359
203549_s_at	LPL	NM_000237	lipoprotein lipase	8.52102	11.0117	-12.2163	-5.62057	0	0	down	coding	360
235489_at	RHOJ	NM_020663	ras homolog family member J	5.90645	8.39397	-14.4725	-5.60813	0	0	down	coding	361
207828_s_at	CENPF	NM_016343	centromere protein F, 350/400kDa	8.59039	6.10673	14.2812	5.59316	0	0	up	coding	362
206170_at	ADRB2	NM_000024	adrenoceptor beta 2, surface	7.23805	9.72136	-16.3903	-5.59178	0	0	down	coding	363
211276_at	TCEAL2	NM_080390	transcription elongation factor A (SII)-like 2	5.10642	7.58867	-18.777	-5.5877	0	0	down	coding	364
229490_s_at	---	---	---	6.58739	4.10697	12.8602	5.58059	0	0	up	coding	365
227762_at	---	---	---	6.55146	9.02494	-10.1408	-5.5538	0	0	down	coding	366
235108_at	KCNK3	NM_002246	potassium channel, subfamily K, member 3	5.73917	8.2098	-20.2082	-5.54285	0	0	down	coding	367
202992_at	C7	NM_000587	complement component 7	8.79874	11.2622	-8.79003	-5.51524	0	0	down	coding	368
227826_s_at	---	---	---	6.08881	8.55123	-10.1934	-5.5114	0	0	down	coding	369
202759_s_at	AKAP2	NM_001004065	A kinase (PRKA) anchor protein 2	8.85051	11.3063	-16.7884	-5.48599	0	0	down	coding	370
213541_s_at	ERG	NM_001136154	v-ets erythroblastosis virus E26 oncogene homolog (avian)	6.40458	8.85473	-13.9435	-5.46473	0	0	down	coding	371
205549_at	PCP4	NM_006198	Purkinje cell protein 4	7.21896	4.77104	7.1569	5.45629	0	0	up	coding	372
237390_at	---	---	---	3.50991	5.95383	-17.319	-5.44117	0	0	down	coding	373
230472_at	IRX1	NM_024337	iroquois homeobox 1	4.95923	7.40269	-12.082	-5.43943	0	0	down	coding	374
205612_at	MMRN1	NM_007351	multimerin 1	4.70882	7.15109	-9.71732	-5.43497	0	0	down	coding	375
207165_at	HMMR	NM_001142556	hyaluronan-mediated motility receptor (RHAMM)	7.83223	5.39137	12.0387	5.42963	0	0	up	coding	376
231925_at	OTTHUMG00000159695	---	NULL	5.45733	7.89791	-17.1616	-5.42861	0	0	down	coding	377
229019_at	ZNF385B	NM_001113397	zinc finger protein 385B	7.3215	9.76131	-10.3718	-5.42572	0	0	down	coding	378
230130_at	SLIT2	NM_004787	slit homolog 2 (Drosophila)	7.58761	10.0253	-11.9235	-5.41781	0	0	down	coding	379
238891_at	---	---	---	3.52065	5.95831	-25.041	-5.41761	0	0	down	coding	380
242340_at	---	---	---	5.42444	7.86166	-18.8735	-5.41598	0	0	down	coding	381
207294_at	AGTR2	NM_000686	angiotensin II receptor, type 2	5.24553	7.68138	-7.56021	-5.41084	0	0	down	coding	382
204975_at	EMP2	NM_001424	epithelial membrane protein 2	10.0856	12.5165	-17.8538	-5.39232	0	0	down	coding	383
202954_at	UBE2C	NM_007019	ubiquitin-conjugating enzyme E2C	8.68407	6.25512	11.3395	5.38499	0	0	up	coding	384
205382_s_at	CFD	NM_001928	complement factor D (adipsin)	8.82567	11.2544	-13.2895	-5.38428	0	0	down	coding	385
229152_at	FDCSP	NM_152997	follicular dendritic cell secreted protein	7.07058	4.6423	6.91342	5.38251	0	0	up	coding	386
208790_s_at	PTRF	NM_012232	polymerase I and transcript release factor	6.62918	9.05583	-16.701	-5.37642	0	0	down	coding	387
210619_s_at	HYAL1	NM_033159	hyaluronoglucosaminidase 1	6.68743	9.11142	-15.0465	-5.36655	0	0	down	coding	388
228339_at	ECSCR	NM_001077693	endothelial cell surface expressed chemotaxis and apoptosis regulator	6.66674	9.09069	-16.7754	-5.36637	0	0	down	coding	389
231804_at	RXFP1	NM_001253727	relaxin/insulin-like family peptide receptor 1	4.23766	6.66073	-13.6453	-5.36313	0	0	down	coding	390
235915_at	---	---	---	4.22679	6.64803	-14.3544	-5.35629	0	0	down	coding	391
209465_x_at	PTN	NM_002825	pleiotrophin	5.1539	7.57367	-11.3899	-5.35088	0	0	down	coding	392
1553243_at	ITIH5	NM_001001851	inter-alpha-trypsin inhibitor heavy chain family, member 5	5.95065	8.3699	-15.6434	-5.34892	0	0	down	coding	393
206658_at	UPK3B	NM_030570	uroplakin 3B	5.83935	8.25521	-8.54366	-5.33637	0	0	down	coding	394
220979_s_at	ST6GALNAC5	NM_030965	ST6 (alpha-N-acetyl-neuraminyl-2,3-beta-galactosyl-1,3)-N-acetylgalactosaminide alpha-2,6-sialyltransferase 5	5.72651	8.1416	-11.2213	-5.33352	0	0	down	coding	395
1556325_at	FILIP1	NM_015687	filamin A interacting protein 1	5.57133	7.98639	-10.0494	-5.33341	0	0	down	coding	396
209656_s_at	TMEM47	NM_031442	transmembrane protein 47	8.75451	11.1687	-12.3802	-5.33003	0	0	down	coding	397
241926_s_at	ERG	NM_001136154	v-ets erythroblastosis virus E26 oncogene homolog (avian)	4.21951	6.63099	-16.3938	-5.32022	0	0	down	coding	398
215382_x_at	TPSAB1	NM_003294	tryptase alpha/beta 1	8.52546	10.9361	-12.2692	-5.31713	0	0	down	coding	399
226492_at	SEMA6D	NM_001198999	sema domain, transmembrane domain (TM), and cytoplasmic domain, (semaphorin) 6D	6.09821	8.50279	-12.8724	-5.29481	0	0	down	coding	400
224339_s_at	ANGPTL1	NM_004673	angiopoietin-like 1	4.6936	7.09618	-16.677	-5.28748	0	0	down	coding	401
213169_at	SEMA5A	NM_003966	sema domain, seven thrombospondin repeats (type 1 and type 1-like), transmembrane domain (TM) and short cytoplasmic domain, (semaphorin) 5A	6.46145	8.86335	-14.9287	-5.28498	0	0	down	coding	402
219508_at	GCNT3	NM_004751	glucosaminyl (N-acetyl) transferase 3, mucin type	7.65828	5.25801	9.25892	5.27904	0	0	up	coding	403
1554012_at	RSPO2	NM_178565	R-spondin 2	3.65209	6.05138	-17.106	-5.27543	0	0	down	coding	404
226709_at	ROBO2	NM_001128929	roundabout, axon guidance receptor, homolog 2 (Drosophila)	4.2341	6.63243	-15.7583	-5.27192	0	0	down	coding	405
213417_at	TBX2	NM_005994	T-box 2	6.30612	8.70395	-16.6957	-5.27008	0	0	down	coding	406
225720_at	SYNPO2	NM_001128933	synaptopodin 2	6.14324	8.54097	-12.6406	-5.26971	0	0	down	coding	407
203755_at	BUB1B	NM_001211	BUB1 mitotic checkpoint serine/threonine kinase B	7.41184	5.01774	12.5526	5.2565	0	0	up	coding	408
209301_at	CA2	NM_000067	carbonic anhydrase II	7.78187	10.1739	-10.0604	-5.24884	0	0	down	coding	409
203888_at	THBD	NM_000361	thrombomodulin	7.17152	9.56151	-14.9791	-5.24151	0	0	down	coding	410
209803_s_at	PHLDA2	NM_003311	pleckstrin homology-like domain, family A, member 2	9.80295	7.41397	13.6953	5.23786	0	0	up	coding	411
225782_at	MSRB3	NM_001031679	methionine sulfoxide reductase B3	8.13722	10.5242	-11.869	-5.23062	0	0	down	coding	412
204822_at	TTK	NM_001166691	TTK protein kinase	6.35885	3.97309	11.1692	5.22619	0	0	up	coding	413
218625_at	NRN1	NM_016588	neuritin 1	5.86703	8.25172	-11.8333	-5.22233	0	0	down	coding	414
203820_s_at	IGF2BP3	NM_006547	insulin-like growth factor 2 mRNA binding protein 3	7.26067	4.87604	7.42344	5.22211	0	0	up	coding	415
217771_at	GOLM1	NM_001099268	golgi membrane protein 1	9.89688	7.51578	13.4832	5.20933	0	0	up	coding	416
219836_at	ZBED2	NM_024508	zinc finger, BED-type containing 2	6.02104	8.40034	-10.8807	-5.20285	0	0	down	coding	417
241789_at	RBMS3	NM_001003792	RNA binding motif, single stranded interacting protein 3	6.196	8.5749	-14.0714	-5.20137	0	0	down	coding	418
210387_at	NCALD	NM_001040624	neurocalcin delta	6.58208	4.20324	9.46099	5.20116	0	0	up	coding	419
213715_s_at	KANK3	NM_198471	KN motif and ankyrin repeat domains 3	5.84733	8.22542	-19.1079	-5.19849	0	0	down	coding	420
205898_at	CX3CR1	NM_001171171	chemokine (C-X3-C motif) receptor 1	6.7624	9.13925	-10.1356	-5.19401	0	0	down	coding	421
201497_x_at	MYH11	NM_001040113	myosin, heavy chain 11, smooth muscle	9.30557	11.6814	-10.766	-5.19026	0	0	down	coding	422
209655_s_at	TMEM47	NM_031442	transmembrane protein 47	7.29922	9.67424	-13.1298	-5.18743	0	0	down	coding	423
219937_at	TRHDE	NM_013381	thyrotropin-releasing hormone degrading enzyme	4.01878	6.39202	-17.0804	-5.18102	0	0	down	coding	424
241560_at	---	---	---	6.36512	8.7374	-9.52721	-5.17756	0	0	down	coding	425
224428_s_at	CDCA7	NM_031942	cell division cycle associated 7	8.49527	6.12365	11.5661	5.17521	0	0	up	coding	426
228592_at	MS4A1	NM_021950	membrane-spanning 4-domains, subfamily A, member 1	8.22898	5.86348	6.53174	5.15329	0	0	up	coding	427
202995_s_at	FBLN1	NM_001996	fibulin 1	8.29971	10.6636	-10.2903	-5.14773	0	0	down	coding	428
225079_at	EMP2	NM_001424	epithelial membrane protein 2	9.77081	12.1334	-16.1429	-5.14279	0	0	down	coding	429
229584_at	LRRK2	NM_198578	leucine-rich repeat kinase 2	8.75976	11.1216	-10.5911	-5.14037	0	0	down	coding	430
242496_at	ART4	NM_021071	ADP-ribosyltransferase 4 (Dombrock blood group)	4.20572	6.56602	-13.6919	-5.13476	0	0	down	coding	431
207542_s_at	AQP1	NM_000385	aquaporin 1 (Colton blood group)	9.05182	11.4119	-8.1948	-5.13394	0	0	down	coding	432
204962_s_at	CENPA	NM_001042426	centromere protein A	7.4183	5.06236	10.3959	5.11929	0	0	up	coding	433
222725_s_at	PALMD	NM_017734	palmdelphin	5.17309	7.52696	-15.3177	-5.11197	0	0	down	coding	434
209283_at	CRYAB	NM_001885	crystallin, alpha B	7.44606	9.79962	-13.9286	-5.11084	0	0	down	coding	435
1555758_a_at	CDKN3	NM_001130851	cyclin-dependent kinase inhibitor 3	7.47186	5.1188	10.0902	5.10909	0	0	up	coding	436
228347_at	SIX1	NM_005982	SIX homeobox 1	8.43094	6.08225	7.74337	5.0936	0	0	up	coding	437
206201_s_at	MEOX2	NM_005924	mesenchyme homeobox 2	5.20586	7.55388	-10.8226	-5.09125	0	0	down	coding	438
213844_at	HOXA5	NM_019102	homeobox A5	7.46977	9.81768	-13.3015	-5.09086	0	0	down	coding	439
203358_s_at	EZH2	NM_001203247	enhancer of zeste homolog 2 (Drosophila)	7.47088	5.12398	15.1909	5.08728	0	0	up	coding	440
206382_s_at	BDNF	NM_001143805	brain-derived neurotrophic factor	4.15606	6.50269	-14.3122	-5.08634	0	0	down	coding	441
213451_x_at	LOC101060681	NM_007116	tenascin-X-like	7.5109	9.85722	-14.4762	-5.08526	0	0	down	coding	442
225790_at	MSRB3	NM_001031679	methionine sulfoxide reductase B3	6.04026	8.38403	-13.4503	-5.07625	0	0	down	coding	443
231842_at	KIAA1462	NM_020848	KIAA1462	5.89639	8.2394	-17.8201	-5.07361	0	0	down	coding	444
40665_at	FMO3	NM_001002294	flavin containing monooxygenase 3	6.53986	8.88249	-11.6027	-5.07228	0	0	down	coding	445
219719_at	HIGD1B	NM_001271880	HIG1 hypoxia inducible domain family, member 1B	6.85256	9.19171	-23.9962	-5.06005	0	0	down	coding	446
218820_at	C14orf132	NM_001252507	chromosome 14 open reading frame 132	7.63477	9.97282	-17.216	-5.05617	0	0	down	coding	447
209291_at	ID4	NM_001546	inhibitor of DNA binding 4, dominant negative helix-loop-helix protein	8.52501	10.8618	-12.3651	-5.05178	0	0	down	coding	448
204570_at	COX7A1	NM_001864	cytochrome c oxidase subunit VIIa polypeptide 1 (muscle)	7.65771	9.99403	-15.5949	-5.05014	0	0	down	coding	449
225369_at	ESAM	NM_138961	endothelial cell adhesion molecule	7.16376	9.49853	-18.0404	-5.04468	0	0	down	coding	450
202274_at	ACTG2	NM_001199893	actin, gamma 2, smooth muscle, enteric	7.58745	9.92117	-10.5243	-5.04102	0	0	down	coding	451
204642_at	S1PR1	NM_001400	sphingosine-1-phosphate receptor 1	7.30564	9.63892	-18.5991	-5.03948	0	0	down	coding	452
208982_at	PECAM1	NM_000442	platelet/endothelial cell adhesion molecule 1	9.86174	12.1945	-17.5137	-5.03776	0	0	down	coding	453
207741_x_at	TPSAB1	NM_003294	tryptase alpha/beta 1	8.62408	10.9542	-12.272	-5.02839	0	0	down	coding	454
205407_at	RECK	NM_021111	reversion-inducing-cysteine-rich protein with kazal motifs	7.12898	9.45781	-14.6225	-5.02395	0	0	down	coding	455
1559277_at	FLJ35700	---	uncharacterized protein FLJ35700	4.44048	6.76605	-8.26981	-5.01264	0	0	down	coding	456
202878_s_at	CD93	NM_012072	CD93 molecule	9.34775	11.673	-15.1474	-5.0116	0	0	down	coding	457
235670_at	STX11	NM_003764	syntaxin 11	6.42382	8.74719	-13.409	-5.00501	0	0	down	coding	458
236712_at	---	---	---	3.53444	5.85708	-15.283	-5.00246	0	0	down	coding	459
205569_at	LAMP3	NM_014398	lysosomal-associated membrane protein 3	10.1097	12.4322	-10.1605	-5.00212	0	0	down	coding	460
204796_at	EML1	NM_001008707	echinoderm microtubule associated protein like 1	5.33186	7.6538	-16.0973	-5.00003	0	0	down	coding	461
202831_at	GPX2	NM_002083	glutathione peroxidase 2 (gastrointestinal)	8.19549	5.66345	5.83341	5.78386	1e-06	1e-06	up	coding	462
206561_s_at	AKR1B10	NM_020299	aldo-keto reductase family 1, member B10 (aldose reductase)	6.37428	3.95718	4.93016	5.34095	1e-05	1.2e-05	up	coding	463
