# Supplementary material for: Prognostic significance of TCF21 mRNA expression in patients with lung adenocarcinoma
Source: Sci Rep. 2017 May 17;7:2027. doi: 10.1038/s41598-017-02290-2 (PMC5435710; doi:10.1038/s41598-017-02290-2)
Supplement: Supplementary file 9 — Supplementary Table S9 [file 41598_2017_2290_MOESM9_ESM.xls]

## Sheet: Sheet1
Table S9. DEGs (that removed the reduplicative expressions with a same gene symbol and the expressions without specific gene symbol) between lung adenocarcinoma and normal lung tissues for GSE10072 in male
Probe Set ID	Gene Symbol	Accession Number	Gene Description	Mean Signal of Group Lung Adenocarcinoma from Male	Mean Signal of Group Normal Lung Tissue from Male	d Score	Fold Change	p-value	q-value	Gene Feature	Biotype	Rank
210081_at	AGER	NM_001136	advanced glycosylation end product-specific receptor	7.33078	11.6757	-15.2141	-20.3209	4.5e-05	0	down	coding	1
203980_at	FABP4	NM_001442	fatty acid binding protein 4, adipocyte	7.00445	10.9976	-15.6851	-15.9238	4.5e-05	0	down	coding	2
205200_at	CLEC3B	NM_003278	C-type lectin domain family 3, member B	7.19193	10.7003	-15.885	-11.3794	4.5e-05	0	down	coding	3
209074_s_at	FAM107A	NM_001076778	family with sequence similarity 107, member A	7.39702	10.7945	-17.5821	-10.5374	4.5e-05	0	down	coding	4
204273_at	EDNRB	NM_000115	endothelin receptor type B	5.31642	8.42614	-15.2178	-8.63216	4.5e-05	0	down	coding	5
209470_s_at	GPM6A	NM_001261447	glycoprotein M6A	5.90648	8.73844	-16.2355	-7.12039	4.5e-05	0	down	coding	6
203065_s_at	CAV1	NM_001172895	caveolin 1, caveolae protein, 22kDa	9.32059	12.0227	-15.6233	-6.50768	4.5e-05	0	down	coding	7
209894_at	LEPR	NM_001003679	leptin receptor	6.51488	9.21467	-15.481	-6.49706	4.5e-05	0	down	coding	8
204396_s_at	GRK5	NM_005308	G protein-coupled receptor kinase 5	7.54451	9.91768	-15.339	-5.18078	4.5e-05	0	down	coding	9
209555_s_at	CD36	NM_000072	CD36 molecule (thrombospondin receptor)	7.05898	9.42805	-15.2257	-5.16607	4.5e-05	0	down	coding	10
201540_at	FHL1	NM_001159699	four and a half LIM domains 1	9.54065	12.1809	-14.6075	-6.23456	4.6e-05	0	down	coding	12
204931_at	TCF21	NM_003206	transcription factor 21	6.25873	8.85515	-14.5014	-6.04782	4.6e-05	0	down	coding	13
206209_s_at	CA4	NM_000717	carbonic anhydrase IV	6.80405	9.3507	-14.5936	-5.84279	4.6e-05	0	down	coding	14
209875_s_at	SPP1	NM_000582	secreted phosphoprotein 1	11.3644	7.14924	13.9769	18.5734	4.7e-05	0	up	coding	15
204719_at	ABCA8	NM_007168	ATP-binding cassette, sub-family A (ABC1), member 8	6.44271	9.42159	-14.165	-7.88371	4.7e-05	0	down	coding	16
201292_at	TOP2A	NM_001067	topoisomerase (DNA) II alpha 170kDa	8.76239	6.08698	13.9783	6.38821	4.7e-05	0	up	coding	17
206742_at	FIGF	NM_004469	c-fos induced growth factor (vascular endothelial growth factor D)	7.78413	10.3145	-14.0379	-5.7772	4.7e-05	0	down	coding	19
204677_at	CDH5	NM_001114117	cadherin 5, type 2 (vascular endothelium)	6.85623	9.37253	-14.2474	-5.72112	4.7e-05	0	down	coding	20
221133_s_at	CLDN18	NM_001002026	claudin 18	6.66833	9.15837	-14.3416	-5.61794	4.7e-05	0	down	coding	21
204731_at	TGFBR3	NM_001195683	transforming growth factor, beta receptor III	7.13288	9.57226	-14.0538	-5.42408	4.7e-05	0	down	coding	23
206702_at	TEK	NM_000459	TEK tyrosine kinase, endothelial	7.1799	9.59044	-14.094	-5.31671	4.7e-05	0	down	coding	24
215454_x_at	SFTPC	NM_001172357	surfactant protein C	6.80643	10.9175	-13.5698	-17.2809	4.9e-05	0	down	coding	26
203549_s_at	LPL	NM_000237	lipoprotein lipase	8.60617	11.1727	-12.6763	-5.92388	5.4e-05	0	down	coding	32
203323_at	CAV2	NM_001206747	caveolin 2	8.29874	10.8277	-12.659	-5.77142	5.4e-05	0	down	coding	33
203571_s_at	ADIRF	NM_006829	adipogenesis regulatory factor	7.14105	9.87796	-12.5456	-6.66642	5.5e-05	0	down	coding	34
209612_s_at	ADH1B	NM_000668	alcohol dehydrogenase 1B (class I), beta polypeptide	7.68921	11.2209	-12.3143	-11.5653	5.8e-05	0	down	coding	35
210096_at	CYP4B1	NM_000779	cytochrome P450, family 4, subfamily B, polypeptide 1	6.7812	10.7046	-12.1352	-15.1728	6e-05	0	down	coding	37
211726_s_at	FMO2	NM_001460	flavin containing monooxygenase 2 (non-functional)	9.00099	11.5938	-12.07	-6.03274	6.1e-05	0	down	coding	38
209904_at	TNNC1	NM_003280	troponin C type 1 (slow)	5.51478	8.40607	-11.9337	-7.41936	6.3e-05	0	down	coding	39
219866_at	CLIC5	NM_001114086	chloride intracellular channel 5	7.92867	10.3494	-11.809	-5.35444	6.5e-05	0	down	coding	40
219230_at	TMEM100	NM_001099640	transmembrane protein 100	6.80096	10.3821	-11.7646	-11.9685	6.6e-05	0	down	coding	41
206658_at	UPK3B	NM_030570	uroplakin 3B	5.92882	8.63508	-11.6974	-6.52628	6.8e-05	0	down	coding	42
203744_at	HMGB3	NM_005342	high mobility group box 3	10.4297	7.9945	11.3308	5.40822	7.5e-05	0	up	coding	44
212353_at	SULF1	NM_001128204	sulfatase 1	10.0203	7.43186	11.2162	6.01459	7.9e-05	0	up	coding	46
218711_s_at	SDPR	NM_004657	serum deprivation response	6.74149	9.08517	-11.1979	-5.07597	8e-05	0	down	coding	47
205866_at	FCN3	NM_003665	ficolin (collagen/fibrinogen domain containing) 3 (Hakata antigen)	7.94964	11.2857	-10.9641	-10.0986	8.8e-05	0	down	coding	49
217232_x_at	HBB	NM_000518	hemoglobin, beta	10.3019	13.0141	-10.6019	-6.55346	0.000104	0	down	coding	52
218469_at	GREM1	NM_001191322	gremlin 1, DAN family BMP antagonist	8.49431	5.69808	10.5657	6.94619	0.000106	0	up	coding	53
211699_x_at	HBA1	NM_000517	hemoglobin, alpha 1	10.0708	12.8794	-10.3479	-7.00621	0.000119	0	down	coding	54
214199_at	SFTPD	NM_003019	surfactant protein D	9.73368	12.4927	-10.3482	-6.7694	0.000119	0	down	coding	55
204712_at	WIF1	NM_007191	WNT inhibitory factor 1	6.16825	9.87638	-10.263	-13.0695	0.000126	0	down	coding	56
217546_at	MT1M	NM_176870	metallothionein 1M	6.93014	9.58278	-9.78793	-6.28818	0.000164	0	down	coding	65
204580_at	MMP12	NM_002426	matrix metallopeptidase 12 (macrophage elastase)	9.63247	7.04759	9.66831	5.99967	0.000178	0	up	coding	66
37892_at	COL11A1	NM_001190709	collagen, type XI, alpha 1	8.78775	5.67415	9.26856	8.65542	0.000232	0	up	coding	67
205819_at	MARCO	NM_006770	macrophage receptor with collagenous structure	7.81858	10.218	-8.77341	-5.27586	0.000327	0	down	coding	68
204475_at	MMP1	NM_001145938	matrix metallopeptidase 1 (interstitial collagenase)	8.06845	5.03873	8.43471	8.1665	0.000419	0	up	coding	70
214774_x_at	TOX3	NM_001080430	TOX high mobility group box family member 3	7.17024	4.7938	7.84643	5.19254	0.000643	0	up	coding	71
217428_s_at	COL10A1	NM_000493	collagen, type X, alpha 1	8.09418	5.72093	7.83704	5.18106	0.000647	0	up	coding	72
205242_at	CXCL13	NM_006419	chemokine (C-X-C motif) ligand 13	9.32465	6.93681	7.64386	5.23374	0.000751	0	up	coding	73
206239_s_at	SPINK1	NM_003122	serine peptidase inhibitor, Kazal type 1	9.63227	6.6849	6.50944	7.71341	0.001829	0	up	coding	74
204351_at	S100P	NM_005980	S100 calcium binding protein P	10.0894	7.64623	5.95111	5.43829	0.002883	0	up	coding	75
205725_at	SCGB1A1	NM_003357	secretoglobin, family 1A, member 1 (uteroglobin)	8.73711	11.5551	-5.57708	-7.05188	0.003919	0	down	coding	76
