# Supplementary material for: Prognostic significance of TCF21 mRNA expression in patients with lung adenocarcinoma
Source: Sci Rep. 2017 May 17;7:2027. doi: 10.1038/s41598-017-02290-2 (PMC5435710; doi:10.1038/s41598-017-02290-2)
Supplement: Supplementary file 10 — Supplementary Table S10 [file 41598_2017_2290_MOESM10_ESM.xls]

## Sheet: Sheet1
Table S10. DEGs (that removed the reduplicative expressions with a same gene symbol and the expressions without specific gene symbol) between lung adenocarcinoma and normal lung tissues for GSE10072 in female
Probe Set ID	Gene Symbol	Accession Number	Gene Description	Mean Signal of Group Lung Adenocarcinoma from Female	Mean Signal of Group Normal Lung Tissue from Female	d Score	Fold Change	p-value	q-value	Gene Feature	Biotype	Rank
210081_at	AGER	NM_001136	advanced glycosylation end product-specific receptor	7.28334	12.0141	-13.8967	-26.5518	4.5e-05	0	down	coding	1
209875_s_at	SPP1	NM_000582	secreted phosphoprotein 1	11.7458	7.17188	15.0412	23.8167	4.5e-05	0	up	coding	2
215454_x_at	SFTPC	NM_001172357	surfactant protein C	7.02907	11.2454	-13.3127	-18.5883	4.5e-05	0	down	coding	3
205866_at	FCN3	NM_003665	ficolin (collagen/fibrinogen domain containing) 3 (Hakata antigen)	7.72675	11.8116	-14.3932	-16.9693	4.5e-05	0	down	coding	4
204677_at	CDH5	NM_001114117	cadherin 5, type 2 (vascular endothelium)	6.55152	9.3982	-14.058	-7.19344	4.5e-05	0	down	coding	6
206209_s_at	CA4	NM_000717	carbonic anhydrase IV	6.8503	9.64227	-15.6454	-6.92573	4.5e-05	0	down	coding	7
209555_s_at	CD36	NM_000072	CD36 molecule (thrombospondin receptor)	7.14176	9.69205	-14.1156	-5.85755	4.5e-05	0	down	coding	8
204931_at	TCF21	NM_003206	transcription factor 21	6.40433	8.88743	-13.2926	-5.591	4.5e-05	0	down	coding	9
209074_s_at	FAM107A	NM_001076778	family with sequence similarity 107, member A	7.53964	11.0076	-12.9977	-11.065	4.6e-05	0	down	coding	10
205200_at	CLEC3B	NM_003278	C-type lectin domain family 3, member B	7.39229	10.7553	-11.3315	-10.2888	4.6e-05	0	down	coding	11
210299_s_at	FHL1	NM_001159699	four and a half LIM domains 1	6.84527	9.59612	-11.4149	-6.73112	4.6e-05	0	down	coding	12
206702_at	TEK	NM_000459	TEK tyrosine kinase, endothelial	7.05458	9.67339	-12.4293	-6.14241	4.6e-05	0	down	coding	13
204396_s_at	GRK5	NM_005308	G protein-coupled receptor kinase 5	7.47523	10.0646	-12.6845	-6.01852	4.6e-05	0	down	coding	14
204271_s_at	EDNRB	NM_000115	endothelin receptor type B	7.66459	10.2204	-11.542	-5.87997	4.6e-05	0	down	coding	15
219597_s_at	DUOX1	NM_017434	dual oxidase 1	6.45943	8.81178	-12.4488	-5.10654	4.6e-05	0	down	coding	16
203980_at	FABP4	NM_001442	fatty acid binding protein 4, adipocyte	7.32137	11.1414	-11.0063	-14.1238	4.7e-05	0	down	coding	17
209470_s_at	GPM6A	NM_001261447	glycoprotein M6A	5.93008	9.05464	-10.8127	-8.72141	4.7e-05	0	down	coding	19
204719_at	ABCA8	NM_007168	ATP-binding cassette, sub-family A (ABC1), member 8	6.51204	9.50724	-10.9083	-7.97347	4.7e-05	0	down	coding	20
206742_at	FIGF	NM_004469	c-fos induced growth factor (vascular endothelial growth factor D)	7.79877	10.5438	-11.1702	-6.70381	4.7e-05	0	down	coding	21
213317_at	CLIC5	NM_001114086	chloride intracellular channel 5	7.70367	11.149	-10.3292	-10.8932	4.8e-05	0	down	coding	23
209904_at	TNNC1	NM_003280	troponin C type 1 (slow)	5.593	8.75337	-10.4162	-8.94058	4.8e-05	0	down	coding	24
206481_s_at	LDB2	NM_001130834	LIM domain binding 2	8.02189	10.3941	-10.8104	-5.17728	4.8e-05	0	down	coding	27
214135_at	CLDN18	NM_001002026	claudin 18	8.54237	12.1028	-9.78456	-11.7974	4.9e-05	0	down	coding	28
204731_at	TGFBR3	NM_001195683	transforming growth factor, beta receptor III	7.32233	9.80901	-9.9409	-5.60487	4.9e-05	0	down	coding	30
218723_s_at	RGCC	NM_014059	regulator of cell cycle	9.7126	12.1304	-9.83474	-5.34372	4.9e-05	0	down	coding	31
204712_at	WIF1	NM_007191	WNT inhibitory factor 1	6.10638	10.0719	-9.14855	-15.6219	5.2e-05	0	down	coding	32
210068_s_at	AQP4	NM_001650	aquaporin 4	6.73749	9.21184	-9.02947	-5.55716	5.2e-05	0	down	coding	33
219230_at	TMEM100	NM_001099640	transmembrane protein 100	6.87706	10.5787	-8.99605	-13.0111	5.3e-05	0	down	coding	35
209612_s_at	ADH1B	NM_000668	alcohol dehydrogenase 1B (class I), beta polypeptide	8.12172	11.4159	-8.93677	-9.8093	5.3e-05	0	down	coding	36
205819_at	MARCO	NM_006770	macrophage receptor with collagenous structure	7.96798	10.4074	-8.98649	-5.42422	5.3e-05	0	down	coding	37
203065_s_at	CAV1	NM_001172895	caveolin 1, caveolae protein, 22kDa	9.23243	12.0749	-8.83269	-7.17252	5.4e-05	0	down	coding	38
206658_at	UPK3B	NM_030570	uroplakin 3B	5.96215	8.82659	-8.72468	-7.28254	5.5e-05	0	down	coding	39
213456_at	SOSTDC1	NM_015464	sclerostin domain containing 1	6.23587	8.77493	-8.7215	-5.81212	5.5e-05	0	down	coding	40
206651_s_at	CPB2	NM_001872	carboxypeptidase B2 (plasma)	7.20595	9.70145	-8.69673	-5.63923	5.6e-05	0	down	coding	41
209170_s_at	GPM6B	NM_001001994	glycoprotein M6B	6.93568	9.27063	-8.69013	-5.04534	5.6e-05	0	down	coding	42
205261_at	PGC	NM_001166424	progastricsin (pepsinogen C)	8.66847	11.2223	-8.56646	-5.87175	5.7e-05	0	down	coding	43
203571_s_at	ADIRF	NM_006829	adipogenesis regulatory factor	7.36974	10.1913	-8.45998	-7.06915	5.8e-05	0	down	coding	45
205206_at	KAL1	NM_000216	Kallmann syndrome 1 sequence	8.73903	11.241	-8.09416	-5.66463	6.3e-05	0	down	coding	48
209493_at	PDZD2	NM_015022	PDZ domain containing 2	6.7495	9.12265	-8.09947	-5.18074	6.3e-05	0	down	coding	49
203549_s_at	LPL	NM_000237	lipoprotein lipase	9.04427	11.3831	-8.05847	-5.05903	6.4e-05	0	down	coding	50
221841_s_at	KLF4	NM_004235	Kruppel-like factor 4 (gut)	8.53659	11.0757	-7.84056	-5.81213	6.8e-05	0	down	coding	53
202310_s_at	COL1A1	NM_000088	collagen, type I, alpha 1	12.3287	9.76602	7.72274	5.90811	7e-05	0	up	coding	54
205883_at	ZBTB16	NM_001018011	zinc finger and BTB domain containing 16	7.24441	9.70778	-7.69885	-5.51503	7.1e-05	0	down	coding	55
203323_at	CAV2	NM_001206747	caveolin 2	8.39349	10.8627	-7.68723	-5.53744	7.2e-05	0	down	coding	56
217428_s_at	COL10A1	NM_000493	collagen, type X, alpha 1	8.51113	5.6265	7.52774	7.38518	7.5e-05	0	up	coding	57
211726_s_at	FMO2	NM_001460	flavin containing monooxygenase 2 (non-functional)	9.29299	11.7254	-7.37359	-5.39805	8e-05	0	down	coding	59
210762_s_at	DLC1	NM_001164271	deleted in liver cancer 1	9.19345	11.5264	-7.32716	-5.03828	8.1e-05	0	down	coding	60
209458_x_at	HBA1	NM_000517	hemoglobin, alpha 1	10.0599	13.1304	-7.1599	-8.40085	9e-05	0	down	coding	61
217232_x_at	HBB	NM_000518	hemoglobin, beta	10.1018	13.0124	-7.12502	-7.51949	9.2e-05	0	down	coding	63
37892_at	COL11A1	NM_001190709	collagen, type XI, alpha 1	8.73983	5.57487	7.05545	8.96906	9.5e-05	0	up	coding	64
218469_at	GREM1	NM_001191322	gremlin 1, DAN family BMP antagonist	8.01904	5.58021	7.01217	5.42203	9.7e-05	0	up	coding	65
217546_at	MT1M	NM_176870	metallothionein 1M	7.23311	9.70737	-6.824	-5.55681	0.000108	0	down	coding	67
204846_at	CP	NM_000096	ceruloplasmin (ferroxidase)	10.2925	7.71516	6.76975	5.96817	0.000112	0	up	coding	68
214199_at	SFTPD	NM_003019	surfactant protein D	9.90146	12.7655	-6.74557	-7.28051	0.000113	0	down	coding	69
209894_at	LEPR	NM_001003679	leptin receptor	6.93303	9.36473	-6.50291	-5.3953	0.000133	0	down	coding	75
216623_x_at	TOX3	NM_001080430	TOX high mobility group box family member 3	8.19422	5.60633	6.31126	6.01215	0.000154	0	up	coding	76
210096_at	CYP4B1	NM_000779	cytochrome P450, family 4, subfamily B, polypeptide 1	7.36534	10.9738	-6.03765	-12.1969	0.000194	0	down	coding	78
202768_at	FOSB	NM_001114171	FBJ murine osteosarcoma viral oncogene homolog B	8.66345	11.456	-5.88148	-6.92864	0.000223	0	down	coding	79
209774_x_at	CXCL2	NM_002089	chemokine (C-X-C motif) ligand 2	8.59715	10.9955	-5.85707	-5.27203	0.000229	0	down	coding	80
201292_at	TOP2A	NM_001067	topoisomerase (DNA) II alpha 170kDa	8.08912	5.75182	5.76452	5.05358	0.000251	0	up	coding	82
201884_at	CEACAM5	NM_004363	carcinoembryonic antigen-related cell adhesion molecule 5	10.9113	8.44786	4.62029	5.51515	0.001015	0	up	coding	83
206239_s_at	SPINK1	NM_003122	serine peptidase inhibitor, Kazal type 1	9.10118	6.39539	4.509	6.52413	0.001188	0	up	coding	84
218002_s_at	CXCL14	NM_004887	chemokine (C-X-C motif) ligand 14	8.78276	6.38763	4.47376	5.26025	0.001249	0	up	coding	85
204475_at	MMP1	NM_001145938	matrix metallopeptidase 1 (interstitial collagenase)	7.55471	4.94347	4.21201	6.11029	0.001806	0	up	coding	86
205725_at	SCGB1A1	NM_003357	secretoglobin, family 1A, member 1 (uteroglobin)	8.60132	11.4781	-3.88157	-7.34508	0.002882	0	down	coding	87
